# Supplementary material for: Epidemiological and genomic characteristics of global mcr-positive Escherichia coli isolates
Source: Front Microbiol. 2023 Jan 18;13:1105401. doi: 10.3389/fmicb.2022.1105401 (PMC9889832; doi:10.3389/fmicb.2022.1105401)
Supplement: Supplementary file 1 [file Table_1.XLSX]

## Sheet: Sheet2
Escherichia coli 444	GCA_001894145.1_ASM189414v1	https://ftp.ncbi.nlm.nih.gov/genomes/all/GCA/001/894/145/GCA_001894145.1_ASM189414v1/
Escherichia coli 452	GCA_001891385.1_ASM189138v1	https://ftp.ncbi.nlm.nih.gov/genomes/all/GCA/001/891/385/GCA_001891385.1_ASM189138v1/
Escherichia coli 34	GCA_015712535.1_ASM1571253v1	https://ftp.ncbi.nlm.nih.gov/genomes/all/GCA/015/712/535/GCA_015712535.1_ASM1571253v1/
Escherichia coli 3512	GCA_002834305.1_ASM283430v1	https://ftp.ncbi.nlm.nih.gov/genomes/all/GCA/002/834/305/GCA_002834305.1_ASM283430v1/
Escherichia coli 362-1	GCA_015712425.1_ASM1571242v1	https://ftp.ncbi.nlm.nih.gov/genomes/all/GCA/015/712/425/GCA_015712425.1_ASM1571242v1/
Escherichia coli 363	GCA_015712505.1_ASM1571250v1	https://ftp.ncbi.nlm.nih.gov/genomes/all/GCA/015/712/505/GCA_015712505.1_ASM1571250v1/
Escherichia coli 404	GCA_015712495.1_ASM1571249v1	https://ftp.ncbi.nlm.nih.gov/genomes/all/GCA/015/712/495/GCA_015712495.1_ASM1571249v1/
Escherichia coli 1160000000	GCA_004004795.1_ASM400479v1	https://ftp.ncbi.nlm.nih.gov/genomes/all/GCA/004/004/795/GCA_004004795.1_ASM400479v1/
Escherichia coli 182	GCA_015712415.1_ASM1571241v1	https://ftp.ncbi.nlm.nih.gov/genomes/all/GCA/015/712/415/GCA_015712415.1_ASM1571241v1/
Escherichia coli 18FS1-1	GCA_016124095.1_ASM1612409v1	https://ftp.ncbi.nlm.nih.gov/genomes/all/GCA/016/124/095/GCA_016124095.1_ASM1612409v1/
Escherichia coli 18FS1-2	GCA_016124055.1_ASM1612405v1	https://ftp.ncbi.nlm.nih.gov/genomes/all/GCA/016/124/055/GCA_016124055.1_ASM1612405v1/
Escherichia coli 18FS15-1	GCA_016123895.1_ASM1612389v1	https://ftp.ncbi.nlm.nih.gov/genomes/all/GCA/016/123/895/GCA_016123895.1_ASM1612389v1/
Escherichia coli 18FS16-2	GCA_016123875.1_ASM1612387v1	https://ftp.ncbi.nlm.nih.gov/genomes/all/GCA/016/123/875/GCA_016123875.1_ASM1612387v1/
Escherichia coli 18FS16-3	GCA_016123845.1_ASM1612384v1	https://ftp.ncbi.nlm.nih.gov/genomes/all/GCA/016/123/845/GCA_016123845.1_ASM1612384v1/
Escherichia coli 18FS17-3	GCA_016123815.1_ASM1612381v1	https://ftp.ncbi.nlm.nih.gov/genomes/all/GCA/016/123/815/GCA_016123815.1_ASM1612381v1/
Escherichia coli 18FS18-2	GCA_016123785.1_ASM1612378v1	https://ftp.ncbi.nlm.nih.gov/genomes/all/GCA/016/123/785/GCA_016123785.1_ASM1612378v1/
Escherichia coli 18FS2-1	GCA_016124035.1_ASM1612403v1	https://ftp.ncbi.nlm.nih.gov/genomes/all/GCA/016/124/035/GCA_016124035.1_ASM1612403v1/
Escherichia coli 18FS3-1	GCA_016124065.1_ASM1612406v1	https://ftp.ncbi.nlm.nih.gov/genomes/all/GCA/016/124/065/GCA_016124065.1_ASM1612406v1/
Escherichia coli 18FS4-1	GCA_016123995.1_ASM1612399v1	https://ftp.ncbi.nlm.nih.gov/genomes/all/GCA/016/123/995/GCA_016123995.1_ASM1612399v1/
Escherichia coli 18FS18-1	GCA_016123825.1_ASM1612382v1	https://ftp.ncbi.nlm.nih.gov/genomes/all/GCA/016/123/825/GCA_016123825.1_ASM1612382v1/
Escherichia coli 18FS5-2	GCA_016123975.1_ASM1612397v1	https://ftp.ncbi.nlm.nih.gov/genomes/all/GCA/016/123/975/GCA_016123975.1_ASM1612397v1/
Escherichia coli 18FS7-1	GCA_016123945.1_ASM1612394v1	https://ftp.ncbi.nlm.nih.gov/genomes/all/GCA/016/123/945/GCA_016123945.1_ASM1612394v1/
Escherichia coli 18FS7-3	GCA_016123935.1_ASM1612393v1	https://ftp.ncbi.nlm.nih.gov/genomes/all/GCA/016/123/935/GCA_016123935.1_ASM1612393v1/
Escherichia coli 18FS23-1	GCA_016123775.1_ASM1612377v1	https://ftp.ncbi.nlm.nih.gov/genomes/all/GCA/016/123/775/GCA_016123775.1_ASM1612377v1/
Escherichia coli 18FS24-1	GCA_016123755.1_ASM1612375v1	https://ftp.ncbi.nlm.nih.gov/genomes/all/GCA/016/123/755/GCA_016123755.1_ASM1612375v1/
Escherichia coli 20FS11-2	GCA_016123715.1_ASM1612371v1	https://ftp.ncbi.nlm.nih.gov/genomes/all/GCA/016/123/715/GCA_016123715.1_ASM1612371v1/
Escherichia coli 20FS12-2	GCA_016123685.1_ASM1612368v1	https://ftp.ncbi.nlm.nih.gov/genomes/all/GCA/016/123/685/GCA_016123685.1_ASM1612368v1/
Escherichia coli 20FS14	GCA_016123675.1_ASM1612367v1	https://ftp.ncbi.nlm.nih.gov/genomes/all/GCA/016/123/675/GCA_016123675.1_ASM1612367v1/
Escherichia coli 22FS12-2	GCA_016123585.1_ASM1612358v1	https://ftp.ncbi.nlm.nih.gov/genomes/all/GCA/016/123/585/GCA_016123585.1_ASM1612358v1/
Escherichia coli 22FS18	GCA_016123575.1_ASM1612357v1	https://ftp.ncbi.nlm.nih.gov/genomes/all/GCA/016/123/575/GCA_016123575.1_ASM1612357v1/
Escherichia coli 22FS24	GCA_016123555.1_ASM1612355v1	https://ftp.ncbi.nlm.nih.gov/genomes/all/GCA/016/123/555/GCA_016123555.1_ASM1612355v1/
Escherichia coli 455	GCA_001892325.1_ASM189232v1	https://ftp.ncbi.nlm.nih.gov/genomes/all/GCA/001/892/325/GCA_001892325.1_ASM189232v1/
Escherichia coli 464	GCA_001892185.1_ASM189218v1	https://ftp.ncbi.nlm.nih.gov/genomes/all/GCA/001/892/185/GCA_001892185.1_ASM189218v1/
Escherichia coli 465	GCA_001892125.1_ASM189212v1	https://ftp.ncbi.nlm.nih.gov/genomes/all/GCA/001/892/125/GCA_001892125.1_ASM189212v1/
Escherichia coli 466	GCA_001892105.1_ASM189210v1	https://ftp.ncbi.nlm.nih.gov/genomes/all/GCA/001/892/105/GCA_001892105.1_ASM189210v1/
Escherichia coli 467	GCA_001892065.1_ASM189206v1	https://ftp.ncbi.nlm.nih.gov/genomes/all/GCA/001/892/065/GCA_001892065.1_ASM189206v1/
Escherichia coli 474	GCA_001891865.1_ASM189186v1	https://ftp.ncbi.nlm.nih.gov/genomes/all/GCA/001/891/865/GCA_001891865.1_ASM189186v1/
Escherichia coli 487	GCA_001893035.1_ASM189303v1	https://ftp.ncbi.nlm.nih.gov/genomes/all/GCA/001/893/035/GCA_001893035.1_ASM189303v1/
Escherichia coli 489	GCA_001893165.1_ASM189316v1	https://ftp.ncbi.nlm.nih.gov/genomes/all/GCA/001/893/165/GCA_001893165.1_ASM189316v1/
Escherichia coli 492	GCA_001893365.1_ASM189336v1	https://ftp.ncbi.nlm.nih.gov/genomes/all/GCA/001/893/365/GCA_001893365.1_ASM189336v1/
Escherichia coli 53037	GCA_014117745.2_ASM1411774v2	https://ftp.ncbi.nlm.nih.gov/genomes/all/GCA/014/117/745/GCA_014117745.2_ASM1411774v2/
Escherichia coli 53360	GCA_014117725.2_ASM1411772v2	https://ftp.ncbi.nlm.nih.gov/genomes/all/GCA/014/117/725/GCA_014117725.2_ASM1411772v2/
Escherichia coli 544	GCA_001892725.1_ASM189272v1	https://ftp.ncbi.nlm.nih.gov/genomes/all/GCA/001/892/725/GCA_001892725.1_ASM189272v1/
Escherichia coli 54881	GCA_014117645.2_ASM1411764v2	https://ftp.ncbi.nlm.nih.gov/genomes/all/GCA/014/117/645/GCA_014117645.2_ASM1411764v2/
Escherichia coli 54882	GCA_014117665.1_ASM1411766v1	https://ftp.ncbi.nlm.nih.gov/genomes/all/GCA/014/117/665/GCA_014117665.1_ASM1411766v1/
Escherichia coli 549	GCA_001893915.1_ASM189391v1	https://ftp.ncbi.nlm.nih.gov/genomes/all/GCA/001/893/915/GCA_001893915.1_ASM189391v1/
Escherichia coli 56511	GCA_014117625.2_ASM1411762v2	https://ftp.ncbi.nlm.nih.gov/genomes/all/GCA/014/117/625/GCA_014117625.2_ASM1411762v2/
Escherichia coli 570	GCA_001894465.1_ASM189446v1	https://ftp.ncbi.nlm.nih.gov/genomes/all/GCA/001/894/465/GCA_001894465.1_ASM189446v1/
Escherichia coli 571	GCA_001894075.1_ASM189407v1	https://ftp.ncbi.nlm.nih.gov/genomes/all/GCA/001/894/075/GCA_001894075.1_ASM189407v1/
Escherichia coli 582	GCA_001892835.1_ASM189283v1	https://ftp.ncbi.nlm.nih.gov/genomes/all/GCA/001/892/835/GCA_001892835.1_ASM189283v1/
Escherichia coli 58967	GCA_014117635.2_ASM1411763v2	https://ftp.ncbi.nlm.nih.gov/genomes/all/GCA/014/117/635/GCA_014117635.2_ASM1411763v2/
Escherichia coli 596	GCA_001891795.1_ASM189179v1	https://ftp.ncbi.nlm.nih.gov/genomes/all/GCA/001/891/795/GCA_001891795.1_ASM189179v1/
Escherichia coli 599	GCA_001892675.1_ASM189267v1	https://ftp.ncbi.nlm.nih.gov/genomes/all/GCA/001/892/675/GCA_001892675.1_ASM189267v1/
Escherichia coli 5CRE51	GCA_002142695.1_ASM214269v1	https://ftp.ncbi.nlm.nih.gov/genomes/all/GCA/002/142/695/GCA_002142695.1_ASM214269v1/
Escherichia coli 60000	GCA_014117545.2_ASM1411754v2	https://ftp.ncbi.nlm.nih.gov/genomes/all/GCA/014/117/545/GCA_014117545.2_ASM1411754v2/
Escherichia coli 606	GCA_001892485.1_ASM189248v1	https://ftp.ncbi.nlm.nih.gov/genomes/all/GCA/001/892/485/GCA_001892485.1_ASM189248v1/
Escherichia coli 613	GCA_001893695.1_ASM189369v1	https://ftp.ncbi.nlm.nih.gov/genomes/all/GCA/001/893/695/GCA_001893695.1_ASM189369v1/
Escherichia coli 614	GCA_001893715.1_ASM189371v1	https://ftp.ncbi.nlm.nih.gov/genomes/all/GCA/001/893/715/GCA_001893715.1_ASM189371v1/
Escherichia coli 615	GCA_001891455.1_ASM189145v1	https://ftp.ncbi.nlm.nih.gov/genomes/all/GCA/001/891/455/GCA_001891455.1_ASM189145v1/
Escherichia coli 617	GCA_001891445.1_ASM189144v1	https://ftp.ncbi.nlm.nih.gov/genomes/all/GCA/001/891/445/GCA_001891445.1_ASM189144v1/
Escherichia coli 619	GCA_001892295.1_ASM189229v1	https://ftp.ncbi.nlm.nih.gov/genomes/all/GCA/001/892/295/GCA_001892295.1_ASM189229v1/
Escherichia coli 62122	GCA_014117655.2_ASM1411765v2	https://ftp.ncbi.nlm.nih.gov/genomes/all/GCA/014/117/655/GCA_014117655.2_ASM1411765v2/
Escherichia coli 626	GCA_001892685.1_ASM189268v1	https://ftp.ncbi.nlm.nih.gov/genomes/all/GCA/001/892/685/GCA_001892685.1_ASM189268v1/
Escherichia coli 627	GCA_001892145.1_ASM189214v1	https://ftp.ncbi.nlm.nih.gov/genomes/all/GCA/001/892/145/GCA_001892145.1_ASM189214v1/
Escherichia coli 628	GCA_001892135.1_ASM189213v1	https://ftp.ncbi.nlm.nih.gov/genomes/all/GCA/001/892/135/GCA_001892135.1_ASM189213v1/
Escherichia coli 629	GCA_001891995.1_ASM189199v1	https://ftp.ncbi.nlm.nih.gov/genomes/all/GCA/001/891/995/GCA_001891995.1_ASM189199v1/
Escherichia coli 635	GCA_001891725.1_ASM189172v1	https://ftp.ncbi.nlm.nih.gov/genomes/all/GCA/001/891/725/GCA_001891725.1_ASM189172v1/
Escherichia coli 648	GCA_001893535.1_ASM189353v1	https://ftp.ncbi.nlm.nih.gov/genomes/all/GCA/001/893/535/GCA_001893535.1_ASM189353v1/
Escherichia coli 650	GCA_001892205.1_ASM189220v1	https://ftp.ncbi.nlm.nih.gov/genomes/all/GCA/001/892/205/GCA_001892205.1_ASM189220v1/
Escherichia coli 653	GCA_001892905.1_ASM189290v1	https://ftp.ncbi.nlm.nih.gov/genomes/all/GCA/001/892/905/GCA_001892905.1_ASM189290v1/
Escherichia coli 655	GCA_001892865.1_ASM189286v1	https://ftp.ncbi.nlm.nih.gov/genomes/all/GCA/001/892/865/GCA_001892865.1_ASM189286v1/
Escherichia coli 659	GCA_001894385.1_ASM189438v1	https://ftp.ncbi.nlm.nih.gov/genomes/all/GCA/001/894/385/GCA_001894385.1_ASM189438v1/
Escherichia coli 679	GCA_001893635.1_ASM189363v1	https://ftp.ncbi.nlm.nih.gov/genomes/all/GCA/001/893/635/GCA_001893635.1_ASM189363v1/
Escherichia coli 680	GCA_001893605.1_ASM189360v1	https://ftp.ncbi.nlm.nih.gov/genomes/all/GCA/001/893/605/GCA_001893605.1_ASM189360v1/
Escherichia coli 687	GCA_001894475.1_ASM189447v1	https://ftp.ncbi.nlm.nih.gov/genomes/all/GCA/001/894/475/GCA_001894475.1_ASM189447v1/
Escherichia coli 710	GCA_001891835.1_ASM189183v1	https://ftp.ncbi.nlm.nih.gov/genomes/all/GCA/001/891/835/GCA_001891835.1_ASM189183v1/
Escherichia coli 76	GCA_015712485.1_ASM1571248v1	https://ftp.ncbi.nlm.nih.gov/genomes/all/GCA/015/712/485/GCA_015712485.1_ASM1571248v1/
Escherichia coli 89H1	GCA_014490355.1_ASM1449035v1	https://ftp.ncbi.nlm.nih.gov/genomes/all/GCA/014/490/355/GCA_014490355.1_ASM1449035v1/
Escherichia coli 91I3	GCA_014490375.1_ASM1449037v1	https://ftp.ncbi.nlm.nih.gov/genomes/all/GCA/014/490/375/GCA_014490375.1_ASM1449037v1/
Escherichia coli 92944	GCA_013155015.1_ASM1315501v1	https://ftp.ncbi.nlm.nih.gov/genomes/all/GCA/013/155/015/GCA_013155015.1_ASM1315501v1/
Escherichia coli B013p1	GCA_009455525.1_ASM945552v1	https://ftp.ncbi.nlm.nih.gov/genomes/all/GCA/009/455/525/GCA_009455525.1_ASM945552v1/
Escherichia coli B013p2	GCA_009393555.1_ASM939355v1	https://ftp.ncbi.nlm.nih.gov/genomes/all/GCA/009/393/555/GCA_009393555.1_ASM939355v1/
Escherichia coli B042f	GCA_009394035.1_ASM939403v1	https://ftp.ncbi.nlm.nih.gov/genomes/all/GCA/009/394/035/GCA_009394035.1_ASM939403v1/
Escherichia coli B053h	GCA_009394585.1_ASM939458v1	https://ftp.ncbi.nlm.nih.gov/genomes/all/GCA/009/394/585/GCA_009394585.1_ASM939458v1/
Escherichia coli B062ch	GCA_009394205.1_ASM939420v1	https://ftp.ncbi.nlm.nih.gov/genomes/all/GCA/009/394/205/GCA_009394205.1_ASM939420v1/
Escherichia coli BJ10	GCA_001644175.1_ASM164417v1	https://ftp.ncbi.nlm.nih.gov/genomes/all/GCA/001/644/175/GCA_001644175.1_ASM164417v1/
Escherichia coli CH613_eco	GCA_002133365.1_ASM213336v1	https://ftp.ncbi.nlm.nih.gov/genomes/all/GCA/002/133/365/GCA_002133365.1_ASM213336v1/
Escherichia coli CP9	GCA_013361265.1_ASM1336126v1	https://ftp.ncbi.nlm.nih.gov/genomes/all/GCA/013/361/265/GCA_013361265.1_ASM1336126v1/
Escherichia coli CRE1	GCA_004135775.1_ASM413577v1	https://ftp.ncbi.nlm.nih.gov/genomes/all/GCA/004/135/775/GCA_004135775.1_ASM413577v1/
Escherichia coli CRE10	GCA_004135815.1_ASM413581v1	https://ftp.ncbi.nlm.nih.gov/genomes/all/GCA/004/135/815/GCA_004135815.1_ASM413581v1/
Escherichia coli CRE1493	GCA_002860105.1_ASM286010v1	https://ftp.ncbi.nlm.nih.gov/genomes/all/GCA/002/860/105/GCA_002860105.1_ASM286010v1/
Escherichia coli CRE1540	GCA_002860085.1_ASM286008v1	https://ftp.ncbi.nlm.nih.gov/genomes/all/GCA/002/860/085/GCA_002860085.1_ASM286008v1/
Escherichia coli CRE780	GCA_003989585.1_ASM398958v1	https://ftp.ncbi.nlm.nih.gov/genomes/all/GCA/003/989/585/GCA_003989585.1_ASM398958v1/
Escherichia coli D054ch	GCA_009394195.1_ASM939419v1	https://ftp.ncbi.nlm.nih.gov/genomes/all/GCA/009/394/195/GCA_009394195.1_ASM939419v1/
Escherichia coli E025f	GCA_009393935.1_ASM939393v1	https://ftp.ncbi.nlm.nih.gov/genomes/all/GCA/009/393/935/GCA_009393935.1_ASM939393v1/
Escherichia coli E159	GCA_002264075.1_ASM226407v1	https://ftp.ncbi.nlm.nih.gov/genomes/all/GCA/002/264/075/GCA_002264075.1_ASM226407v1/
Escherichia coli EC-129	GCA_005156265.1_ASM515626v1	https://ftp.ncbi.nlm.nih.gov/genomes/all/GCA/005/156/265/GCA_005156265.1_ASM515626v1/
Escherichia coli EC160090	GCA_001984885.1_ASM198488v1	https://ftp.ncbi.nlm.nih.gov/genomes/all/GCA/001/984/885/GCA_001984885.1_ASM198488v1/
Escherichia coli EC17GD31	GCA_003991155.1_ASM399115v1	https://ftp.ncbi.nlm.nih.gov/genomes/all/GCA/003/991/155/GCA_003991155.1_ASM399115v1/
Escherichia coli ecoli009	GCA_900607665.1_ecoli009	https://ftp.ncbi.nlm.nih.gov/genomes/all/GCA/900/607/665/GCA_900607665.1_ecoli009/
Escherichia coli ecoli025	GCA_900608175.1_ecoli025	https://ftp.ncbi.nlm.nih.gov/genomes/all/GCA/900/608/175/GCA_900608175.1_ecoli025/
Escherichia coli G009p1	GCA_009393225.1_ASM939322v1	https://ftp.ncbi.nlm.nih.gov/genomes/all/GCA/009/393/225/GCA_009393225.1_ASM939322v1/
Escherichia coli G009p2	GCA_009393195.1_ASM939319v1	https://ftp.ncbi.nlm.nih.gov/genomes/all/GCA/009/393/195/GCA_009393195.1_ASM939319v1/
Escherichia coli G029p	GCA_009393175.1_ASM939317v1	https://ftp.ncbi.nlm.nih.gov/genomes/all/GCA/009/393/175/GCA_009393175.1_ASM939317v1/
Escherichia coli G049p	GCA_009393125.1_ASM939312v1	https://ftp.ncbi.nlm.nih.gov/genomes/all/GCA/009/393/125/GCA_009393125.1_ASM939312v1/
Escherichia coli GB788	GCA_002887535.1_ASM288753v1	https://ftp.ncbi.nlm.nih.gov/genomes/all/GCA/002/887/535/GCA_002887535.1_ASM288753v1/
Escherichia coli GD119	GCA_015712615.1_ASM1571261v1	https://ftp.ncbi.nlm.nih.gov/genomes/all/GCA/015/712/615/GCA_015712615.1_ASM1571261v1/
Escherichia coli GD133	GCA_015712595.1_ASM1571259v1	https://ftp.ncbi.nlm.nih.gov/genomes/all/GCA/015/712/595/GCA_015712595.1_ASM1571259v1/
Escherichia coli GZB8C146M	GCA_013072965.1_ASM1307296v1	https://ftp.ncbi.nlm.nih.gov/genomes/all/GCA/013/072/965/GCA_013072965.1_ASM1307296v1/
Escherichia coli GZB8C14M	GCA_013073455.1_ASM1307345v1	https://ftp.ncbi.nlm.nih.gov/genomes/all/GCA/013/073/455/GCA_013073455.1_ASM1307345v1/
Escherichia coli GZB8C151M	GCA_013072935.1_ASM1307293v1	https://ftp.ncbi.nlm.nih.gov/genomes/all/GCA/013/072/935/GCA_013072935.1_ASM1307293v1/
Escherichia coli GZB8C159M	GCA_013073055.1_ASM1307305v1	https://ftp.ncbi.nlm.nih.gov/genomes/all/GCA/013/073/055/GCA_013073055.1_ASM1307305v1/
Escherichia coli GZB8C15M	GCA_013073345.1_ASM1307334v1	https://ftp.ncbi.nlm.nih.gov/genomes/all/GCA/013/073/345/GCA_013073345.1_ASM1307334v1/
Escherichia coli GZB8C166M	GCA_013072955.1_ASM1307295v1	https://ftp.ncbi.nlm.nih.gov/genomes/all/GCA/013/072/955/GCA_013072955.1_ASM1307295v1/
Escherichia coli GZB8C20M	GCA_013073365.1_ASM1307336v1	https://ftp.ncbi.nlm.nih.gov/genomes/all/GCA/013/073/365/GCA_013073365.1_ASM1307336v1/
Escherichia coli GZB8C26M	GCA_013073325.1_ASM1307332v1	https://ftp.ncbi.nlm.nih.gov/genomes/all/GCA/013/073/325/GCA_013073325.1_ASM1307332v1/
Escherichia coli GZB8C46M	GCA_013074485.1_ASM1307448v1	https://ftp.ncbi.nlm.nih.gov/genomes/all/GCA/013/074/485/GCA_013074485.1_ASM1307448v1/
Escherichia coli GZB8C4M	GCA_013073445.1_ASM1307344v1	https://ftp.ncbi.nlm.nih.gov/genomes/all/GCA/013/073/445/GCA_013073445.1_ASM1307344v1/
Escherichia coli GZB8C56M	GCA_013072855.1_ASM1307285v1	https://ftp.ncbi.nlm.nih.gov/genomes/all/GCA/013/072/855/GCA_013072855.1_ASM1307285v1/
Escherichia coli GZB8C57M	GCA_013072825.1_ASM1307282v1	https://ftp.ncbi.nlm.nih.gov/genomes/all/GCA/013/072/825/GCA_013072825.1_ASM1307282v1/
Escherichia coli GZB8C59M	GCA_013072745.1_ASM1307274v1	https://ftp.ncbi.nlm.nih.gov/genomes/all/GCA/013/072/745/GCA_013072745.1_ASM1307274v1/
Escherichia coli GZB8C60M	GCA_013072725.1_ASM1307272v1	https://ftp.ncbi.nlm.nih.gov/genomes/all/GCA/013/072/725/GCA_013072725.1_ASM1307272v1/
Escherichia coli GZEC065	GCA_010092405.1_ASM1009240v1	https://ftp.ncbi.nlm.nih.gov/genomes/all/GCA/010/092/405/GCA_010092405.1_ASM1009240v1/
Escherichia coli I003p	GCA_009392935.1_ASM939293v1	https://ftp.ncbi.nlm.nih.gov/genomes/all/GCA/009/392/935/GCA_009392935.1_ASM939293v1/
Escherichia coli I025f	GCA_009393845.1_ASM939384v1	https://ftp.ncbi.nlm.nih.gov/genomes/all/GCA/009/393/845/GCA_009393845.1_ASM939384v1/
Escherichia coli J034p	GCA_009393065.1_ASM939306v1	https://ftp.ncbi.nlm.nih.gov/genomes/all/GCA/009/393/065/GCA_009393065.1_ASM939306v1/
Escherichia coli K025h	GCA_009393715.1_ASM939371v1	https://ftp.ncbi.nlm.nih.gov/genomes/all/GCA/009/393/715/GCA_009393715.1_ASM939371v1/
Escherichia coli L704	GCA_004122355.1_ASM412235v1	https://ftp.ncbi.nlm.nih.gov/genomes/all/GCA/004/122/355/GCA_004122355.1_ASM412235v1/
Escherichia coli L743	GCA_004122325.1_ASM412232v1	https://ftp.ncbi.nlm.nih.gov/genomes/all/GCA/004/122/325/GCA_004122325.1_ASM412232v1/
Escherichia coli L889	GCA_004122265.1_ASM412226v1	https://ftp.ncbi.nlm.nih.gov/genomes/all/GCA/004/122/265/GCA_004122265.1_ASM412226v1/
Escherichia coli L906	GCA_004117895.1_ASM411789v1	https://ftp.ncbi.nlm.nih.gov/genomes/all/GCA/004/117/895/GCA_004117895.1_ASM411789v1/
Escherichia coli L930	GCA_004122245.1_ASM412224v1	https://ftp.ncbi.nlm.nih.gov/genomes/all/GCA/004/122/245/GCA_004122245.1_ASM412224v1/
Escherichia coli L932	GCA_004122215.1_ASM412221v1	https://ftp.ncbi.nlm.nih.gov/genomes/all/GCA/004/122/215/GCA_004122215.1_ASM412221v1/
Escherichia coli L935	GCA_004122195.1_ASM412219v1	https://ftp.ncbi.nlm.nih.gov/genomes/all/GCA/004/122/195/GCA_004122195.1_ASM412219v1/
Escherichia coli MCR1_NJ	GCA_001696775.1_ASM169677v1	https://ftp.ncbi.nlm.nih.gov/genomes/all/GCA/001/696/775/GCA_001696775.1_ASM169677v1/
Escherichia coli RXD012	GCA_009600795.1_ASM960079v1	https://ftp.ncbi.nlm.nih.gov/genomes/all/GCA/009/600/795/GCA_009600795.1_ASM960079v1/
Escherichia coli RXD020	GCA_009600765.1_ASM960076v1	https://ftp.ncbi.nlm.nih.gov/genomes/all/GCA/009/600/765/GCA_009600765.1_ASM960076v1/
Escherichia coli RXD024	GCA_009600735.1_ASM960073v1	https://ftp.ncbi.nlm.nih.gov/genomes/all/GCA/009/600/735/GCA_009600735.1_ASM960073v1/
Escherichia coli RXD033	GCA_009600715.1_ASM960071v1	https://ftp.ncbi.nlm.nih.gov/genomes/all/GCA/009/600/715/GCA_009600715.1_ASM960071v1/
Escherichia coli RXD100	GCA_009600665.1_ASM960066v1	https://ftp.ncbi.nlm.nih.gov/genomes/all/GCA/009/600/665/GCA_009600665.1_ASM960066v1/
Escherichia coli RXD115	GCA_009600645.1_ASM960064v1	https://ftp.ncbi.nlm.nih.gov/genomes/all/GCA/009/600/645/GCA_009600645.1_ASM960064v1/
Escherichia coli SC-6	GCA_015712625.1_ASM1571262v1	https://ftp.ncbi.nlm.nih.gov/genomes/all/GCA/015/712/625/GCA_015712625.1_ASM1571262v1/
Escherichia coli SCEC020022	GCA_002165095.2_ASM216509v2	https://ftp.ncbi.nlm.nih.gov/genomes/all/GCA/002/165/095/GCA_002165095.2_ASM216509v2/
Escherichia coli SECR18-0888	GCA_012641165.1_ASM1264116v1	https://ftp.ncbi.nlm.nih.gov/genomes/all/GCA/012/641/165/GCA_012641165.1_ASM1264116v1/
Escherichia coli SECR19-2076	GCA_013390695.1_ASM1339069v1	https://ftp.ncbi.nlm.nih.gov/genomes/all/GCA/013/390/695/GCA_013390695.1_ASM1339069v1/
Escherichia coli SECR19-2838	GCA_013391045.1_ASM1339104v1	https://ftp.ncbi.nlm.nih.gov/genomes/all/GCA/013/391/045/GCA_013391045.1_ASM1339104v1/
Escherichia coli shaw79	GCA_015712395.1_ASM1571239v1	https://ftp.ncbi.nlm.nih.gov/genomes/all/GCA/015/712/395/GCA_015712395.1_ASM1571239v1/
Escherichia coli strain Z247	GCA_002142715.1_ASM214271v1	https://ftp.ncbi.nlm.nih.gov/genomes/all/GCA/002/142/715/GCA_002142715.1_ASM214271v1/
Escherichia coli sz16	GCA_015712405.1_ASM1571240v1	https://ftp.ncbi.nlm.nih.gov/genomes/all/GCA/015/712/405/GCA_015712405.1_ASM1571240v1/
Escherichia coli TJ-2	GCA_015712635.1_ASM1571263v1	https://ftp.ncbi.nlm.nih.gov/genomes/all/GCA/015/712/635/GCA_015712635.1_ASM1571263v1/
Escherichia coli TJ-71	GCA_015712525.1_ASM1571252v1	https://ftp.ncbi.nlm.nih.gov/genomes/all/GCA/015/712/525/GCA_015712525.1_ASM1571252v1/
Escherichia coli WCHEC025943	GCA_002811555.3_ASM281155v3	https://ftp.ncbi.nlm.nih.gov/genomes/all/GCA/002/811/555/GCA_002811555.3_ASM281155v3/
Escherichia coli WCHEC025943C1G0	GCA_003172655.1_ASM317265v1	https://ftp.ncbi.nlm.nih.gov/genomes/all/GCA/003/172/655/GCA_003172655.1_ASM317265v1/
Escherichia coli WCHEC025943C1G1000LB	GCA_003172645.1_ASM317264v1	https://ftp.ncbi.nlm.nih.gov/genomes/all/GCA/003/172/645/GCA_003172645.1_ASM317264v1/
Escherichia coli WCHEC025943C1G1000M9	GCA_003172815.1_ASM317281v1	https://ftp.ncbi.nlm.nih.gov/genomes/all/GCA/003/172/815/GCA_003172815.1_ASM317281v1/
Escherichia coli WCHEC025943C2G0	GCA_003172755.1_ASM317275v1	https://ftp.ncbi.nlm.nih.gov/genomes/all/GCA/003/172/755/GCA_003172755.1_ASM317275v1/
Escherichia coli WCHEC025943C2G1000LB	GCA_003172475.1_ASM317247v1	https://ftp.ncbi.nlm.nih.gov/genomes/all/GCA/003/172/475/GCA_003172475.1_ASM317247v1/
Escherichia coli WCHEC025943C2G1000M9	GCA_003172635.1_ASM317263v1	https://ftp.ncbi.nlm.nih.gov/genomes/all/GCA/003/172/635/GCA_003172635.1_ASM317263v1/
Escherichia coli WCHEC025943C3G1000M9	GCA_003172615.1_ASM317261v1	https://ftp.ncbi.nlm.nih.gov/genomes/all/GCA/003/172/615/GCA_003172615.1_ASM317261v1/
Escherichia coli YMC/2017/02/MS631	GCA_009653625.1_ASM965362v1	https://ftp.ncbi.nlm.nih.gov/genomes/all/GCA/009/653/625/GCA_009653625.1_ASM965362v1/
Escherichia coli Z1002	GCA_002142675.1_ASM214267v1	https://ftp.ncbi.nlm.nih.gov/genomes/all/GCA/002/142/675/GCA_002142675.1_ASM214267v1/
Escherichia coli 007PP2015	GCA_001654735.1_ASM165473v1	https://ftp.ncbi.nlm.nih.gov/genomes/all/GCA/001/654/735/GCA_001654735.1_ASM165473v1/
Escherichia coli 009PP2015	GCA_001657505.1_ASM165750v1	https://ftp.ncbi.nlm.nih.gov/genomes/all/GCA/001/657/505/GCA_001657505.1_ASM165750v1/
Escherichia coli 104C8	GCA_014490155.1_ASM1449015v1	https://ftp.ncbi.nlm.nih.gov/genomes/all/GCA/014/490/155/GCA_014490155.1_ASM1449015v1/
Escherichia coli 113CSB-F-D	GCA_009925165.1_ASM992516v1	https://ftp.ncbi.nlm.nih.gov/genomes/all/GCA/009/925/165/GCA_009925165.1_ASM992516v1/
Escherichia coli 12-246M	GCA_003605685.1_ASM360568v1	https://ftp.ncbi.nlm.nih.gov/genomes/all/GCA/003/605/685/GCA_003605685.1_ASM360568v1/
Escherichia coli 12-269M	GCA_003605695.1_ASM360569v1	https://ftp.ncbi.nlm.nih.gov/genomes/all/GCA/003/605/695/GCA_003605695.1_ASM360569v1/
Escherichia coli 12A	GCA_003795615.1_ASM379561v1	https://ftp.ncbi.nlm.nih.gov/genomes/all/GCA/003/795/615/GCA_003795615.1_ASM379561v1/
Escherichia coli 12B	GCA_003795565.1_ASM379556v1	https://ftp.ncbi.nlm.nih.gov/genomes/all/GCA/003/795/565/GCA_003795565.1_ASM379556v1/
Escherichia coli 13-220M	GCA_003605675.1_ASM360567v1	https://ftp.ncbi.nlm.nih.gov/genomes/all/GCA/003/605/675/GCA_003605675.1_ASM360567v1/
Escherichia coli 13C1065T	GCA_002951775.1_ASM295177v1	https://ftp.ncbi.nlm.nih.gov/genomes/all/GCA/002/951/775/GCA_002951775.1_ASM295177v1/
Escherichia coli 13KWH46	GCA_002951715.1_ASM295171v1	https://ftp.ncbi.nlm.nih.gov/genomes/all/GCA/002/951/715/GCA_002951715.1_ASM295171v1/
Escherichia coli 13P477T	GCA_002951655.1_ASM295165v1	https://ftp.ncbi.nlm.nih.gov/genomes/all/GCA/002/951/655/GCA_002951655.1_ASM295165v1/
Escherichia coli 1409	GCA_016805965.1_ASM1680596v1	https://ftp.ncbi.nlm.nih.gov/genomes/all/GCA/016/805/965/GCA_016805965.1_ASM1680596v1/
Escherichia coli 14EC001	GCA_002855325.1_ASM285532v1	https://ftp.ncbi.nlm.nih.gov/genomes/all/GCA/002/855/325/GCA_002855325.1_ASM285532v1/
Escherichia coli 14EC007	GCA_002855415.1_ASM285541v1	https://ftp.ncbi.nlm.nih.gov/genomes/all/GCA/002/855/415/GCA_002855415.1_ASM285541v1/
Escherichia coli 14EC017	GCA_002853655.1_ASM285365v1	https://ftp.ncbi.nlm.nih.gov/genomes/all/GCA/002/853/655/GCA_002853655.1_ASM285365v1/
Escherichia coli 14EC020	GCA_002853715.1_ASM285371v1	https://ftp.ncbi.nlm.nih.gov/genomes/all/GCA/002/853/715/GCA_002853715.1_ASM285371v1/
Escherichia coli 14EC029	GCA_002853805.1_ASM285380v1	https://ftp.ncbi.nlm.nih.gov/genomes/all/GCA/002/853/805/GCA_002853805.1_ASM285380v1/
Escherichia coli 14EC033	GCA_002854065.1_ASM285406v1	https://ftp.ncbi.nlm.nih.gov/genomes/all/GCA/002/854/065/GCA_002854065.1_ASM285406v1/
Escherichia coli 1506	GCA_013694285.1_ASM1369428v1	https://ftp.ncbi.nlm.nih.gov/genomes/all/GCA/013/694/285/GCA_013694285.1_ASM1369428v1/
Escherichia coli 1512e	GCA_004378335.1_ASM437833v1	https://ftp.ncbi.nlm.nih.gov/genomes/all/GCA/004/378/335/GCA_004378335.1_ASM437833v1/
Escherichia coli 1512k	GCA_004378015.1_ASM437801v1	https://ftp.ncbi.nlm.nih.gov/genomes/all/GCA/004/378/015/GCA_004378015.1_ASM437801v1/
Escherichia coli 1513e	GCA_004378345.1_ASM437834v1	https://ftp.ncbi.nlm.nih.gov/genomes/all/GCA/004/378/345/GCA_004378345.1_ASM437834v1/
Escherichia coli 1513k	GCA_004378185.1_ASM437818v1	https://ftp.ncbi.nlm.nih.gov/genomes/all/GCA/004/378/185/GCA_004378185.1_ASM437818v1/
Escherichia coli 1514k	GCA_004378205.1_ASM437820v1	https://ftp.ncbi.nlm.nih.gov/genomes/all/GCA/004/378/205/GCA_004378205.1_ASM437820v1/
Escherichia coli 1515e_R12	GCA_004100395.1_ASM410039v1	https://ftp.ncbi.nlm.nih.gov/genomes/all/GCA/004/100/395/GCA_004100395.1_ASM410039v1/
Escherichia coli 1515k	GCA_004377735.1_ASM437773v1	https://ftp.ncbi.nlm.nih.gov/genomes/all/GCA/004/377/735/GCA_004377735.1_ASM437773v1/
Escherichia coli 1516e	GCA_004378175.1_ASM437817v1	https://ftp.ncbi.nlm.nih.gov/genomes/all/GCA/004/378/175/GCA_004378175.1_ASM437817v1/
Escherichia coli 1516k	GCA_004378135.1_ASM437813v1	https://ftp.ncbi.nlm.nih.gov/genomes/all/GCA/004/378/135/GCA_004378135.1_ASM437813v1/
Escherichia coli 1517e	GCA_004378325.1_ASM437832v1	https://ftp.ncbi.nlm.nih.gov/genomes/all/GCA/004/378/325/GCA_004378325.1_ASM437832v1/
Escherichia coli 1518k	GCA_004377895.1_ASM437789v1	https://ftp.ncbi.nlm.nih.gov/genomes/all/GCA/004/377/895/GCA_004377895.1_ASM437789v1/
Escherichia coli 1519e	GCA_013112445.1_ASM1311244v1	https://ftp.ncbi.nlm.nih.gov/genomes/all/GCA/013/112/445/GCA_013112445.1_ASM1311244v1/
Escherichia coli 1519k	GCA_004377725.1_ASM437772v1	https://ftp.ncbi.nlm.nih.gov/genomes/all/GCA/004/377/725/GCA_004377725.1_ASM437772v1/
Escherichia coli 1520e_R12	GCA_004100415.1_ASM410041v1	https://ftp.ncbi.nlm.nih.gov/genomes/all/GCA/004/100/415/GCA_004100415.1_ASM410041v1/
Escherichia coli 1520k	GCA_004378155.1_ASM437815v1	https://ftp.ncbi.nlm.nih.gov/genomes/all/GCA/004/378/155/GCA_004378155.1_ASM437815v1/
Escherichia coli 1521e	GCA_004378075.1_ASM437807v1	https://ftp.ncbi.nlm.nih.gov/genomes/all/GCA/004/378/075/GCA_004378075.1_ASM437807v1/
Escherichia coli 1521k	GCA_004378005.1_ASM437800v1	https://ftp.ncbi.nlm.nih.gov/genomes/all/GCA/004/378/005/GCA_004378005.1_ASM437800v1/
Escherichia coli 1522e	GCA_004376875.1_ASM437687v1	https://ftp.ncbi.nlm.nih.gov/genomes/all/GCA/004/376/875/GCA_004376875.1_ASM437687v1/
Escherichia coli 1522k	GCA_004377985.1_ASM437798v1	https://ftp.ncbi.nlm.nih.gov/genomes/all/GCA/004/377/985/GCA_004377985.1_ASM437798v1/
Escherichia coli 1523e	GCA_004377885.1_ASM437788v1	https://ftp.ncbi.nlm.nih.gov/genomes/all/GCA/004/377/885/GCA_004377885.1_ASM437788v1/
Escherichia coli 1523k	GCA_004377925.1_ASM437792v1	https://ftp.ncbi.nlm.nih.gov/genomes/all/GCA/004/377/925/GCA_004377925.1_ASM437792v1/
Escherichia coli 1524k	GCA_004377835.1_ASM437783v1	https://ftp.ncbi.nlm.nih.gov/genomes/all/GCA/004/377/835/GCA_004377835.1_ASM437783v1/
Escherichia coli 1525e_R12	GCA_004100385.1_ASM410038v1	https://ftp.ncbi.nlm.nih.gov/genomes/all/GCA/004/100/385/GCA_004100385.1_ASM410038v1/
Escherichia coli 1525k	GCA_004377955.1_ASM437795v1	https://ftp.ncbi.nlm.nih.gov/genomes/all/GCA/004/377/955/GCA_004377955.1_ASM437795v1/
Escherichia coli 1526e	GCA_004378085.1_ASM437808v1	https://ftp.ncbi.nlm.nih.gov/genomes/all/GCA/004/378/085/GCA_004378085.1_ASM437808v1/
Escherichia coli 1526k	GCA_004377905.1_ASM437790v1	https://ftp.ncbi.nlm.nih.gov/genomes/all/GCA/004/377/905/GCA_004377905.1_ASM437790v1/
Escherichia coli 1527e	GCA_004378105.1_ASM437810v1	https://ftp.ncbi.nlm.nih.gov/genomes/all/GCA/004/378/105/GCA_004378105.1_ASM437810v1/
Escherichia coli 1527k	GCA_004376905.1_ASM437690v1	https://ftp.ncbi.nlm.nih.gov/genomes/all/GCA/004/376/905/GCA_004376905.1_ASM437690v1/
Escherichia coli 1537H	GCA_016775175.1_1537H	https://ftp.ncbi.nlm.nih.gov/genomes/all/GCA/016/775/175/GCA_016775175.1_1537H/
Escherichia coli 1539H	GCA_016774855.1_1539H	https://ftp.ncbi.nlm.nih.gov/genomes/all/GCA/016/774/855/GCA_016774855.1_1539H/
Escherichia coli 155A	GCA_003850675.1_ASM385067v1	https://ftp.ncbi.nlm.nih.gov/genomes/all/GCA/003/850/675/GCA_003850675.1_ASM385067v1/
Escherichia coli 155B	GCA_003850685.1_ASM385068v1	https://ftp.ncbi.nlm.nih.gov/genomes/all/GCA/003/850/685/GCA_003850685.1_ASM385068v1/
Escherichia coli 1561H	GCA_016775135.1_1561H	https://ftp.ncbi.nlm.nih.gov/genomes/all/GCA/016/775/135/GCA_016775135.1_1561H/
Escherichia coli 1585H	GCA_016774895.1_1585H	https://ftp.ncbi.nlm.nih.gov/genomes/all/GCA/016/774/895/GCA_016774895.1_1585H/
Escherichia coli 15CS-C-C	GCA_009925195.1_ASM992519v1	https://ftp.ncbi.nlm.nih.gov/genomes/all/GCA/009/925/195/GCA_009925195.1_ASM992519v1/
Escherichia coli 1670	GCA_002809865.1_ASM280986v1	https://ftp.ncbi.nlm.nih.gov/genomes/all/GCA/002/809/865/GCA_002809865.1_ASM280986v1/
Escherichia coli 16R-C	GCA_016791725.1_ASM1679172v1	https://ftp.ncbi.nlm.nih.gov/genomes/all/GCA/016/791/725/GCA_016791725.1_ASM1679172v1/
Escherichia coli 1724	GCA_002810265.1_1724	https://ftp.ncbi.nlm.nih.gov/genomes/all/GCA/002/810/265/GCA_002810265.1_1724/
Escherichia coli 173A	GCA_003795515.1_ASM379551v1	https://ftp.ncbi.nlm.nih.gov/genomes/all/GCA/003/795/515/GCA_003795515.1_ASM379551v1/
Escherichia coli 173B	GCA_003795485.1_ASM379548v1	https://ftp.ncbi.nlm.nih.gov/genomes/all/GCA/003/795/485/GCA_003795485.1_ASM379548v1/
Escherichia coli 17MR471	GCA_013376515.1_ASM1337651v1	https://ftp.ncbi.nlm.nih.gov/genomes/all/GCA/013/376/515/GCA_013376515.1_ASM1337651v1/
Escherichia coli 1CT 109B	GCA_016805905.1_ASM1680590v1	https://ftp.ncbi.nlm.nih.gov/genomes/all/GCA/016/805/905/GCA_016805905.1_ASM1680590v1/
Escherichia coli 1CT 136A	GCA_016805865.1_ASM1680586v1	https://ftp.ncbi.nlm.nih.gov/genomes/all/GCA/016/805/865/GCA_016805865.1_ASM1680586v1/
Escherichia coli 1CT 160A	GCA_016805845.1_ASM1680584v1	https://ftp.ncbi.nlm.nih.gov/genomes/all/GCA/016/805/845/GCA_016805845.1_ASM1680584v1/
Escherichia coli 1CT 188B	GCA_016805825.1_ASM1680582v1	https://ftp.ncbi.nlm.nih.gov/genomes/all/GCA/016/805/825/GCA_016805825.1_ASM1680582v1/
Escherichia coli 1CT 22A	GCA_016805805.1_ASM1680580v1	https://ftp.ncbi.nlm.nih.gov/genomes/all/GCA/016/805/805/GCA_016805805.1_ASM1680580v1/
Escherichia coli 1CT 86A	GCA_016805885.1_ASM1680588v1	https://ftp.ncbi.nlm.nih.gov/genomes/all/GCA/016/805/885/GCA_016805885.1_ASM1680588v1/
Escherichia coli 1rc4	GCA_002263065.1_ASM226306v1	https://ftp.ncbi.nlm.nih.gov/genomes/all/GCA/002/263/065/GCA_002263065.1_ASM226306v1/
Escherichia coli 2 HS-C	GCA_004526255.1_ASM452625v1	https://ftp.ncbi.nlm.nih.gov/genomes/all/GCA/004/526/255/GCA_004526255.1_ASM452625v1/
Escherichia coli 2/2016	GCA_013282565.1_ASM1328256v1	https://ftp.ncbi.nlm.nih.gov/genomes/all/GCA/013/282/565/GCA_013282565.1_ASM1328256v1/
Escherichia coli 200H	GCA_003183875.2_ASM318387v2	https://ftp.ncbi.nlm.nih.gov/genomes/all/GCA/003/183/875/GCA_003183875.2_ASM318387v2/
Escherichia coli 2016C-3878	GCA_003204955.1_ASM320495v1	https://ftp.ncbi.nlm.nih.gov/genomes/all/GCA/003/204/955/GCA_003204955.1_ASM320495v1/
Escherichia coli 2016C-3936C1	GCA_001938625.2_ASM193862v2	https://ftp.ncbi.nlm.nih.gov/genomes/all/GCA/001/938/625/GCA_001938625.2_ASM193862v2/
Escherichia coli 2017.01.04CC	GCA_011404215.1_ASM1140421v1	https://ftp.ncbi.nlm.nih.gov/genomes/all/GCA/011/404/215/GCA_011404215.1_ASM1140421v1/
Escherichia coli 2017.15.01CC	GCA_011403355.1_ASM1140335v1	https://ftp.ncbi.nlm.nih.gov/genomes/all/GCA/011/403/355/GCA_011403355.1_ASM1140335v1/
Escherichia coli 2018.02.02CC	GCA_011404895.1_ASM1140489v1	https://ftp.ncbi.nlm.nih.gov/genomes/all/GCA/011/404/895/GCA_011404895.1_ASM1140489v1/
Escherichia coli 2018-01-1CC	GCA_011404355.1_ASM1140435v1	https://ftp.ncbi.nlm.nih.gov/genomes/all/GCA/011/404/355/GCA_011404355.1_ASM1140435v1/
Escherichia coli 2018-06-4CC	GCA_011404475.1_ASM1140447v1	https://ftp.ncbi.nlm.nih.gov/genomes/all/GCA/011/404/475/GCA_011404475.1_ASM1140447v1/
Escherichia coli 2018-10-1CC	GCA_011404595.1_ASM1140459v1	https://ftp.ncbi.nlm.nih.gov/genomes/all/GCA/011/404/595/GCA_011404595.1_ASM1140459v1/
Escherichia coli 2018-11-3CC	GCA_011404755.1_ASM1140475v1	https://ftp.ncbi.nlm.nih.gov/genomes/all/GCA/011/404/755/GCA_011404755.1_ASM1140475v1/
Escherichia coli 2018-18.25PC	GCA_016592875.1_ASM1659287v1	https://ftp.ncbi.nlm.nih.gov/genomes/all/GCA/016/592/875/GCA_016592875.1_ASM1659287v1/
Escherichia coli 204965	GCA_001940485.1_ASM194048v1	https://ftp.ncbi.nlm.nih.gov/genomes/all/GCA/001/940/485/GCA_001940485.1_ASM194048v1/
Escherichia coli 20Ec-P-124	GCA_002357915.1_ASM235791v1	https://ftp.ncbi.nlm.nih.gov/genomes/all/GCA/002/357/915/GCA_002357915.1_ASM235791v1/
Escherichia coli 210205630	GCA_001679985.1_ASM167998v1	https://ftp.ncbi.nlm.nih.gov/genomes/all/GCA/001/679/985/GCA_001679985.1_ASM167998v1/
Escherichia coli 210221272	GCA_001735705.1_ASM173570v1	https://ftp.ncbi.nlm.nih.gov/genomes/all/GCA/001/735/705/GCA_001735705.1_ASM173570v1/
Escherichia coli 224A	GCA_003850635.1_ASM385063v1	https://ftp.ncbi.nlm.nih.gov/genomes/all/GCA/003/850/635/GCA_003850635.1_ASM385063v1/
Escherichia coli 224B	GCA_003795505.1_ASM379550v1	https://ftp.ncbi.nlm.nih.gov/genomes/all/GCA/003/795/505/GCA_003795505.1_ASM379550v1/
Escherichia coli 22593	GCA_001455035.2_EC22593v3	https://ftp.ncbi.nlm.nih.gov/genomes/all/GCA/001/455/035/GCA_001455035.2_EC22593v3/
Escherichia coli 22CMI-A	GCA_009925515.1_ASM992551v1	https://ftp.ncbi.nlm.nih.gov/genomes/all/GCA/009/925/515/GCA_009925515.1_ASM992551v1/
Escherichia coli 2492	GCA_015244435.1_ASM1524443v1	https://ftp.ncbi.nlm.nih.gov/genomes/all/GCA/015/244/435/GCA_015244435.1_ASM1524443v1/
Escherichia coli 274A	GCA_003795425.1_ASM379542v1	https://ftp.ncbi.nlm.nih.gov/genomes/all/GCA/003/795/425/GCA_003795425.1_ASM379542v1/
Escherichia coli 274B	GCA_003795405.1_ASM379540v1	https://ftp.ncbi.nlm.nih.gov/genomes/all/GCA/003/795/405/GCA_003795405.1_ASM379540v1/
Escherichia coli 286A	GCA_003850735.1_ASM385073v1	https://ftp.ncbi.nlm.nih.gov/genomes/all/GCA/003/850/735/GCA_003850735.1_ASM385073v1/
Escherichia coli 29_CAASB	GCA_004101265.1_ASM410126v1	https://ftp.ncbi.nlm.nih.gov/genomes/all/GCA/004/101/265/GCA_004101265.1_ASM410126v1/
Escherichia coli 295B	GCA_003850625.1_ASM385062v1	https://ftp.ncbi.nlm.nih.gov/genomes/all/GCA/003/850/625/GCA_003850625.1_ASM385062v1/
Escherichia coli 306A	GCA_003795545.1_ASM379554v1	https://ftp.ncbi.nlm.nih.gov/genomes/all/GCA/003/795/545/GCA_003795545.1_ASM379554v1/
Escherichia coli 306B	GCA_003795465.1_ASM379546v1	https://ftp.ncbi.nlm.nih.gov/genomes/all/GCA/003/795/465/GCA_003795465.1_ASM379546v1/
Escherichia coli 3431F	GCA_002006525.1_ASM200652v1	https://ftp.ncbi.nlm.nih.gov/genomes/all/GCA/002/006/525/GCA_002006525.1_ASM200652v1/
Escherichia coli 4070	GCA_002809935.1_ASM280993v1	https://ftp.ncbi.nlm.nih.gov/genomes/all/GCA/002/809/935/GCA_002809935.1_ASM280993v1/
Escherichia coli 40H	GCA_003183865.2_ASM318386v2	https://ftp.ncbi.nlm.nih.gov/genomes/all/GCA/003/183/865/GCA_003183865.2_ASM318386v2/
Escherichia coli 4222	GCA_002809875.1_Echerichia_coli_4222	https://ftp.ncbi.nlm.nih.gov/genomes/all/GCA/002/809/875/GCA_002809875.1_Echerichia_coli_4222/
Escherichia coli 4487	GCA_011812785.1_ASM1181278v1	https://ftp.ncbi.nlm.nih.gov/genomes/all/GCA/011/812/785/GCA_011812785.1_ASM1181278v1/
Escherichia coli 4488	GCA_011812795.1_ASM1181279v1	https://ftp.ncbi.nlm.nih.gov/genomes/all/GCA/011/812/795/GCA_011812795.1_ASM1181279v1/
Escherichia coli 4536	GCA_016805945.1_ASM1680594v1	https://ftp.ncbi.nlm.nih.gov/genomes/all/GCA/016/805/945/GCA_016805945.1_ASM1680594v1/
Escherichia coli 4516	GCA_011812805.1_ASM1181280v1	https://ftp.ncbi.nlm.nih.gov/genomes/all/GCA/011/812/805/GCA_011812805.1_ASM1181280v1/
Escherichia coli 566	GCA_009908185.1_ASM990818v1	https://ftp.ncbi.nlm.nih.gov/genomes/all/GCA/009/908/185/GCA_009908185.1_ASM990818v1/
Escherichia coli 50H	GCA_003173315.2_ASM317331v2	https://ftp.ncbi.nlm.nih.gov/genomes/all/GCA/003/173/315/GCA_003173315.2_ASM317331v2/
Escherichia coli 5134	GCA_011812865.1_ASM1181286v1	https://ftp.ncbi.nlm.nih.gov/genomes/all/GCA/011/812/865/GCA_011812865.1_ASM1181286v1/
Escherichia coli 5135	GCA_012726245.1_ASM1272624v1	https://ftp.ncbi.nlm.nih.gov/genomes/all/GCA/012/726/245/GCA_012726245.1_ASM1272624v1/
Escherichia coli 5136	GCA_011812905.1_ASM1181290v1	https://ftp.ncbi.nlm.nih.gov/genomes/all/GCA/011/812/905/GCA_011812905.1_ASM1181290v1/
Escherichia coli 5137	GCA_011812915.1_ASM1181291v1	https://ftp.ncbi.nlm.nih.gov/genomes/all/GCA/011/812/915/GCA_011812915.1_ASM1181291v1/
Escherichia coli 51H	GCA_003183885.2_ASM318388v2	https://ftp.ncbi.nlm.nih.gov/genomes/all/GCA/003/183/885/GCA_003183885.2_ASM318388v2/
Escherichia coli 54715	GCA_014117525.2_ASM1411752v2	https://ftp.ncbi.nlm.nih.gov/genomes/all/GCA/014/117/525/GCA_014117525.2_ASM1411752v2/
Escherichia coli 5CML-D	GCA_009925505.1_ASM992550v1	https://ftp.ncbi.nlm.nih.gov/genomes/all/GCA/009/925/505/GCA_009925505.1_ASM992550v1/
Escherichia coli 6383	GCA_002810235.1_6383	https://ftp.ncbi.nlm.nih.gov/genomes/all/GCA/002/810/235/GCA_002810235.1_6383/
Escherichia coli 6770	GCA_002283465.1_ASM228346v1	https://ftp.ncbi.nlm.nih.gov/genomes/all/GCA/002/283/465/GCA_002283465.1_ASM228346v1/
Escherichia coli 685	GCA_001894705.1_ASM189470v1	https://ftp.ncbi.nlm.nih.gov/genomes/all/GCA/001/894/705/GCA_001894705.1_ASM189470v1/
Escherichia coli 72	GCA_004803305.1_ASM480330v1	https://ftp.ncbi.nlm.nih.gov/genomes/all/GCA/004/803/305/GCA_004803305.1_ASM480330v1/
Escherichia coli 723	GCA_001894715.1_ASM189471v1	https://ftp.ncbi.nlm.nih.gov/genomes/all/GCA/001/894/715/GCA_001894715.1_ASM189471v1/
Escherichia coli 724	GCA_001894585.1_ASM189458v1	https://ftp.ncbi.nlm.nih.gov/genomes/all/GCA/001/894/585/GCA_001894585.1_ASM189458v1/
Escherichia coli 725	GCA_001894625.1_ASM189462v1	https://ftp.ncbi.nlm.nih.gov/genomes/all/GCA/001/894/625/GCA_001894625.1_ASM189462v1/
Escherichia coli 726	GCA_001893805.1_ASM189380v1	https://ftp.ncbi.nlm.nih.gov/genomes/all/GCA/001/893/805/GCA_001893805.1_ASM189380v1/
Escherichia coli 727	GCA_001894565.1_ASM189456v1	https://ftp.ncbi.nlm.nih.gov/genomes/all/GCA/001/894/565/GCA_001894565.1_ASM189456v1/
Escherichia coli 728	GCA_001894165.1_ASM189416v1	https://ftp.ncbi.nlm.nih.gov/genomes/all/GCA/001/894/165/GCA_001894165.1_ASM189416v1/
Escherichia coli 75CS-C-D	GCA_009925145.1_ASM992514v1	https://ftp.ncbi.nlm.nih.gov/genomes/all/GCA/009/925/145/GCA_009925145.1_ASM992514v1/
Escherichia coli 77H	GCA_003173295.2_ASM317329v2	https://ftp.ncbi.nlm.nih.gov/genomes/all/GCA/003/173/295/GCA_003173295.2_ASM317329v2/
Escherichia coli 803_18	GCA_010806905.1_ASM1080690v1	https://ftp.ncbi.nlm.nih.gov/genomes/all/GCA/010/806/905/GCA_010806905.1_ASM1080690v1/
Escherichia coli 844_18	GCA_010806885.1_ASM1080688v1	https://ftp.ncbi.nlm.nih.gov/genomes/all/GCA/010/806/885/GCA_010806885.1_ASM1080688v1/
Escherichia coli 86A	GCA_003850645.1_ASM385064v1	https://ftp.ncbi.nlm.nih.gov/genomes/all/GCA/003/850/645/GCA_003850645.1_ASM385064v1/
Escherichia coli 86B	GCA_003795585.1_ASM379558v1	https://ftp.ncbi.nlm.nih.gov/genomes/all/GCA/003/795/585/GCA_003795585.1_ASM379558v1/
Escherichia coli 92CS-A-B	GCA_009925175.1_ASM992517v1	https://ftp.ncbi.nlm.nih.gov/genomes/all/GCA/009/925/175/GCA_009925175.1_ASM992517v1/
Escherichia coli 94EC	GCA_009905135.1_ASM990513v1	https://ftp.ncbi.nlm.nih.gov/genomes/all/GCA/009/905/135/GCA_009905135.1_ASM990513v1/
Escherichia coli 979	GCA_002809905.1_ASM280990v1	https://ftp.ncbi.nlm.nih.gov/genomes/all/GCA/002/809/905/GCA_002809905.1_ASM280990v1/
Escherichia coli 99784-3T	GCA_013341535.1_ASM1334153v1	https://ftp.ncbi.nlm.nih.gov/genomes/all/GCA/013/341/535/GCA_013341535.1_ASM1334153v1/
Escherichia coli A-1-10-1	GCA_014900955.1_ASM1490095v1	https://ftp.ncbi.nlm.nih.gov/genomes/all/GCA/014/900/955/GCA_014900955.1_ASM1490095v1/
Escherichia coli A-1-11-3	GCA_014900925.1_ASM1490092v1	https://ftp.ncbi.nlm.nih.gov/genomes/all/GCA/014/900/925/GCA_014900925.1_ASM1490092v1/
Escherichia coli A-1-22-2	GCA_014900935.1_ASM1490093v1	https://ftp.ncbi.nlm.nih.gov/genomes/all/GCA/014/900/935/GCA_014900935.1_ASM1490093v1/
Escherichia coli A-1-4-1	GCA_014900945.1_ASM1490094v1	https://ftp.ncbi.nlm.nih.gov/genomes/all/GCA/014/900/945/GCA_014900945.1_ASM1490094v1/
Escherichia coli A-1-8-1	GCA_014900915.1_ASM1490091v1	https://ftp.ncbi.nlm.nih.gov/genomes/all/GCA/014/900/915/GCA_014900915.1_ASM1490091v1/
Escherichia coli AH01	GCA_013371685.1_ASM1337168v1	https://ftp.ncbi.nlm.nih.gov/genomes/all/GCA/013/371/685/GCA_013371685.1_ASM1337168v1/
Escherichia coli AH25	GCA_013371725.1_ASM1337172v1	https://ftp.ncbi.nlm.nih.gov/genomes/all/GCA/013/371/725/GCA_013371725.1_ASM1337172v1/
Escherichia coli AH62	GCA_013371745.1_ASM1337174v1	https://ftp.ncbi.nlm.nih.gov/genomes/all/GCA/013/371/745/GCA_013371745.1_ASM1337174v1/
Escherichia coli AH65	GCA_013389695.1_ASM1338969v1	https://ftp.ncbi.nlm.nih.gov/genomes/all/GCA/013/389/695/GCA_013389695.1_ASM1338969v1/
Escherichia coli AMSCJX04	GCA_013389615.1_ASM1338961v1	https://ftp.ncbi.nlm.nih.gov/genomes/all/GCA/013/389/615/GCA_013389615.1_ASM1338961v1/
Escherichia coli AR Bank #0349	GCA_008152105.1_ASM815210v1	https://ftp.ncbi.nlm.nih.gov/genomes/all/GCA/008/152/105/GCA_008152105.1_ASM815210v1/
Escherichia coli AVC107	GCA_003338885.1_ASM333888v1	https://ftp.ncbi.nlm.nih.gov/genomes/all/GCA/003/338/885/GCA_003338885.1_ASM333888v1/
Escherichia coli B7532	GCA_004025925.1_ASM402592v1	https://ftp.ncbi.nlm.nih.gov/genomes/all/GCA/004/025/925/GCA_004025925.1_ASM402592v1/
Escherichia coli B9021	GCA_004026045.1_ASM402604v1	https://ftp.ncbi.nlm.nih.gov/genomes/all/GCA/004/026/045/GCA_004026045.1_ASM402604v1/
Escherichia coli BIDMC 15	GCA_000522245.1_Esch_coli_BIDMC_15_V2	https://ftp.ncbi.nlm.nih.gov/genomes/all/GCA/000/522/245/GCA_000522245.1_Esch_coli_BIDMC_15_V2/
Escherichia coli BIDMC 17A	GCA_000522225.1_Esch_coli_BIDMC_17A_V2	https://ftp.ncbi.nlm.nih.gov/genomes/all/GCA/000/522/225/GCA_000522225.1_Esch_coli_BIDMC_17A_V2/
Escherichia coli BIDMC 17B	GCA_000522205.1_Esch_coli_BIDMC_17B_V2	https://ftp.ncbi.nlm.nih.gov/genomes/all/GCA/000/522/205/GCA_000522205.1_Esch_coli_BIDMC_17B_V2/
Escherichia coli BIDMC 19B	GCA_000522165.1_Esch_coli_BIDMC_19B_V2	https://ftp.ncbi.nlm.nih.gov/genomes/all/GCA/000/522/165/GCA_000522165.1_Esch_coli_BIDMC_19B_V2/
Escherichia coli BIDMC 19C	GCA_000474825.1_Esch_coli_BIDMC_19C_V1_PacBio	https://ftp.ncbi.nlm.nih.gov/genomes/all/GCA/000/474/825/GCA_000474825.1_Esch_coli_BIDMC_19C_V1_PacBio/
Escherichia coli BIDMC 2B	GCA_000522305.1_Esch_coli_BIDMC_2B_V2	https://ftp.ncbi.nlm.nih.gov/genomes/all/GCA/000/522/305/GCA_000522305.1_Esch_coli_BIDMC_2B_V2/
Escherichia coli BIDMC 3	GCA_000522285.1_Esch_coli_BIDMC_3_V2	https://ftp.ncbi.nlm.nih.gov/genomes/all/GCA/000/522/285/GCA_000522285.1_Esch_coli_BIDMC_3_V2/
Escherichia coli BIDMC 43a	GCA_000522105.1_Esch_coli_BIDMC_43a_V1	https://ftp.ncbi.nlm.nih.gov/genomes/all/GCA/000/522/105/GCA_000522105.1_Esch_coli_BIDMC_43a_V1/
Escherichia coli BIDMC 43b	GCA_000522085.1_Esch_coli_BIDMC_43b_V1	https://ftp.ncbi.nlm.nih.gov/genomes/all/GCA/000/522/085/GCA_000522085.1_Esch_coli_BIDMC_43b_V1/
Escherichia coli BIDMC 6	GCA_000522405.1_Esch_coli_BIDMC_6_V2	https://ftp.ncbi.nlm.nih.gov/genomes/all/GCA/000/522/405/GCA_000522405.1_Esch_coli_BIDMC_6_V2/
Escherichia coli BIDMC 9	GCA_000522265.1_Esch_coli_BIDMC_9_V2	https://ftp.ncbi.nlm.nih.gov/genomes/all/GCA/000/522/265/GCA_000522265.1_Esch_coli_BIDMC_9_V2/
Escherichia coli BM1057	GCA_016760355.1_ASM1676035v1	https://ftp.ncbi.nlm.nih.gov/genomes/all/GCA/016/760/355/GCA_016760355.1_ASM1676035v1/
Escherichia coli BM1177	GCA_016760375.1_ASM1676037v1	https://ftp.ncbi.nlm.nih.gov/genomes/all/GCA/016/760/375/GCA_016760375.1_ASM1676037v1/
Escherichia coli BM482	GCA_016760465.1_ASM1676046v1	https://ftp.ncbi.nlm.nih.gov/genomes/all/GCA/016/760/465/GCA_016760465.1_ASM1676046v1/
Escherichia coli BM483	GCA_016760455.1_ASM1676045v1	https://ftp.ncbi.nlm.nih.gov/genomes/all/GCA/016/760/455/GCA_016760455.1_ASM1676045v1/
Escherichia coli BM502	GCA_016760405.1_ASM1676040v1	https://ftp.ncbi.nlm.nih.gov/genomes/all/GCA/016/760/405/GCA_016760405.1_ASM1676040v1/
Escherichia coli BM716	GCA_016760415.1_ASM1676041v1	https://ftp.ncbi.nlm.nih.gov/genomes/all/GCA/016/760/415/GCA_016760415.1_ASM1676041v1/
Escherichia coli BM721	GCA_016760395.1_ASM1676039v1	https://ftp.ncbi.nlm.nih.gov/genomes/all/GCA/016/760/395/GCA_016760395.1_ASM1676039v1/
Escherichia coli BS74R-D	GCA_016785485.1_ASM1678548v1	https://ftp.ncbi.nlm.nih.gov/genomes/all/GCA/016/785/485/GCA_016785485.1_ASM1678548v1/
Escherichia coli BS90R-D	GCA_016785425.1_ASM1678542v1	https://ftp.ncbi.nlm.nih.gov/genomes/all/GCA/016/785/425/GCA_016785425.1_ASM1678542v1/
Escherichia coli C027-1	GCA_014926265.1_ASM1492626v1	https://ftp.ncbi.nlm.nih.gov/genomes/all/GCA/014/926/265/GCA_014926265.1_ASM1492626v1/
Escherichia coli C027-2	GCA_014894765.1_ASM1489476v1	https://ftp.ncbi.nlm.nih.gov/genomes/all/GCA/014/894/765/GCA_014894765.1_ASM1489476v1/
Escherichia coli C153	GCA_001899625.1_ASM189962v1	https://ftp.ncbi.nlm.nih.gov/genomes/all/GCA/001/899/625/GCA_001899625.1_ASM189962v1/
Escherichia coli C34	GCA_015712585.1_ASM1571258v1	https://ftp.ncbi.nlm.nih.gov/genomes/all/GCA/015/712/585/GCA_015712585.1_ASM1571258v1/
Escherichia coli C63	GCA_013606725.1_ASM1360672v1	https://ftp.ncbi.nlm.nih.gov/genomes/all/GCA/013/606/725/GCA_013606725.1_ASM1360672v1/
Escherichia coli CE1537	GCA_015209985.1_ASM1520998v1	https://ftp.ncbi.nlm.nih.gov/genomes/all/GCA/015/209/985/GCA_015209985.1_ASM1520998v1/
Escherichia coli CE1538B	GCA_016774815.1_CE1538B	https://ftp.ncbi.nlm.nih.gov/genomes/all/GCA/016/774/815/GCA_016774815.1_CE1538B/
Escherichia coli CE1539	GCA_016774915.1_CE1539	https://ftp.ncbi.nlm.nih.gov/genomes/all/GCA/016/774/915/GCA_016774915.1_CE1539/
Escherichia coli CE1580	GCA_016774925.1_CE1580	https://ftp.ncbi.nlm.nih.gov/genomes/all/GCA/016/774/925/GCA_016774925.1_CE1580/
Escherichia coli CE1585	GCA_016774665.1_CE1585	https://ftp.ncbi.nlm.nih.gov/genomes/all/GCA/016/774/665/GCA_016774665.1_CE1585/
Escherichia coli CE1586	GCA_016774975.1_CE1586	https://ftp.ncbi.nlm.nih.gov/genomes/all/GCA/016/774/975/GCA_016774975.1_CE1586/
Escherichia coli CE1700	GCA_016775115.1_CE1700	https://ftp.ncbi.nlm.nih.gov/genomes/all/GCA/016/775/115/GCA_016775115.1_CE1700/
Escherichia coli CF111	GCA_001984855.2_ASM198485v2	https://ftp.ncbi.nlm.nih.gov/genomes/all/GCA/001/984/855/GCA_001984855.2_ASM198485v2/
Escherichia coli CF1-2	GCA_001982505.1_ASM198250v1	https://ftp.ncbi.nlm.nih.gov/genomes/all/GCA/001/982/505/GCA_001982505.1_ASM198250v1/
Escherichia coli CF341	GCA_001984845.2_ASM198484v2	https://ftp.ncbi.nlm.nih.gov/genomes/all/GCA/001/984/845/GCA_001984845.2_ASM198484v2/
Escherichia coli CFRA112	GCA_003686395.1_ASM368639v1	https://ftp.ncbi.nlm.nih.gov/genomes/all/GCA/003/686/395/GCA_003686395.1_ASM368639v1/
Escherichia coli CFS3273	GCA_009866945.3_ASM986694v3	https://ftp.ncbi.nlm.nih.gov/genomes/all/GCA/009/866/945/GCA_009866945.3_ASM986694v3/
Escherichia coli CFS3292	GCA_009867015.2_ASM986701v2	https://ftp.ncbi.nlm.nih.gov/genomes/all/GCA/009/867/015/GCA_009867015.2_ASM986701v2/
Escherichia coli CFSAN061769	GCA_003399775.2_ASM339977v2	https://ftp.ncbi.nlm.nih.gov/genomes/all/GCA/003/399/775/GCA_003399775.2_ASM339977v2/
Escherichia coli CFSAN061770	GCA_002278115.2_ASM227811v2	https://ftp.ncbi.nlm.nih.gov/genomes/all/GCA/002/278/115/GCA_002278115.2_ASM227811v2/
Escherichia coli CFSAN061771	GCA_003400045.2_ASM340004v2	https://ftp.ncbi.nlm.nih.gov/genomes/all/GCA/003/400/045/GCA_003400045.2_ASM340004v2/
Escherichia coli CFSAN061772	GCA_003399945.2_ASM339994v2	https://ftp.ncbi.nlm.nih.gov/genomes/all/GCA/003/399/945/GCA_003399945.2_ASM339994v2/
Escherichia coli CFSAN064036	GCA_003030025.1_ASM303002v1	https://ftp.ncbi.nlm.nih.gov/genomes/all/GCA/003/030/025/GCA_003030025.1_ASM303002v1/
Escherichia coli CHL5009T	GCA_003666405.1_ASM366640v1	https://ftp.ncbi.nlm.nih.gov/genomes/all/GCA/003/666/405/GCA_003666405.1_ASM366640v1/
Escherichia coli CLF2	GCA_009648445.1_ASM964844v1	https://ftp.ncbi.nlm.nih.gov/genomes/all/GCA/009/648/445/GCA_009648445.1_ASM964844v1/
Escherichia coli CLR8-1	GCA_011043635.1_ASM1104363v1	https://ftp.ncbi.nlm.nih.gov/genomes/all/GCA/011/043/635/GCA_011043635.1_ASM1104363v1/
Escherichia coli CLR8-2	GCA_006874515.1_ASM687451v1	https://ftp.ncbi.nlm.nih.gov/genomes/all/GCA/006/874/515/GCA_006874515.1_ASM687451v1/
Escherichia coli CMNB20b	GCA_003687155.1_ASM368715v1	https://ftp.ncbi.nlm.nih.gov/genomes/all/GCA/003/687/155/GCA_003687155.1_ASM368715v1/
Escherichia coli CO1	GCA_016805925.1_ASM1680592v1	https://ftp.ncbi.nlm.nih.gov/genomes/all/GCA/016/805/925/GCA_016805925.1_ASM1680592v1/
Escherichia coli COL690	GCA_009659545.1_ASM965954v1	https://ftp.ncbi.nlm.nih.gov/genomes/all/GCA/009/659/545/GCA_009659545.1_ASM965954v1/
Escherichia coli COL701	GCA_009659475.1_ASM965947v1	https://ftp.ncbi.nlm.nih.gov/genomes/all/GCA/009/659/475/GCA_009659475.1_ASM965947v1/
Escherichia coli CP131_Sichuan	GCA_013201175.1_ASM1320117v1	https://ftp.ncbi.nlm.nih.gov/genomes/all/GCA/013/201/175/GCA_013201175.1_ASM1320117v1/
Escherichia coli CP53	GCA_003691425.1_ASM369142v1	https://ftp.ncbi.nlm.nih.gov/genomes/all/GCA/003/691/425/GCA_003691425.1_ASM369142v1/
Escherichia coli CP55_Sichuan	GCA_013201255.1_ASM1320125v1	https://ftp.ncbi.nlm.nih.gov/genomes/all/GCA/013/201/255/GCA_013201255.1_ASM1320125v1/
Escherichia coli CP61_Sichuan	GCA_013201215.1_ASM1320121v1	https://ftp.ncbi.nlm.nih.gov/genomes/all/GCA/013/201/215/GCA_013201215.1_ASM1320121v1/
Escherichia coli CP66-6_Sichuan	GCA_013201195.1_ASM1320119v1	https://ftp.ncbi.nlm.nih.gov/genomes/all/GCA/013/201/195/GCA_013201195.1_ASM1320119v1/
Escherichia coli CP8-3_Sichuan	GCA_013201235.1_ASM1320123v1	https://ftp.ncbi.nlm.nih.gov/genomes/all/GCA/013/201/235/GCA_013201235.1_ASM1320123v1/
Escherichia coli cq9	GCA_003402955.1_ASM340295v1	https://ftp.ncbi.nlm.nih.gov/genomes/all/GCA/003/402/955/GCA_003402955.1_ASM340295v1/
Escherichia coli CTRSIUE-6	GCA_002290415.1_ASM229041v1	https://ftp.ncbi.nlm.nih.gov/genomes/all/GCA/002/290/415/GCA_002290415.1_ASM229041v1/
Escherichia coli CVM N18EC0432	GCA_012935215.1_ASM1293521v1	https://ftp.ncbi.nlm.nih.gov/genomes/all/GCA/012/935/215/GCA_012935215.1_ASM1293521v1/
Escherichia coli D72	GCA_004328685.1_ASM432868v1	https://ftp.ncbi.nlm.nih.gov/genomes/all/GCA/004/328/685/GCA_004328685.1_ASM432868v1/
Escherichia coli D96_9	GCA_015208565.1_ASM1520856v1	https://ftp.ncbi.nlm.nih.gov/genomes/all/GCA/015/208/565/GCA_015208565.1_ASM1520856v1/
Escherichia coli DE1	GCA_002930295.1_ASM293029v1	https://ftp.ncbi.nlm.nih.gov/genomes/all/GCA/002/930/295/GCA_002930295.1_ASM293029v1/
Escherichia coli DH5-alpha	GCA_013190205.1_ASM1319020v1	https://ftp.ncbi.nlm.nih.gov/genomes/all/GCA/013/190/205/GCA_013190205.1_ASM1319020v1/
Escherichia coli E15	GCA_009903595.1_ASM990359v1	https://ftp.ncbi.nlm.nih.gov/genomes/all/GCA/009/903/595/GCA_009903595.1_ASM990359v1/
Escherichia coli E192	GCA_013361275.1_ASM1336127v1	https://ftp.ncbi.nlm.nih.gov/genomes/all/GCA/013/361/275/GCA_013361275.1_ASM1336127v1/
Escherichia coli E2855	GCA_003966425.1_ASM396642v1	https://ftp.ncbi.nlm.nih.gov/genomes/all/GCA/003/966/425/GCA_003966425.1_ASM396642v1/
Escherichia coli E2863	GCA_003966445.1_ASM396644v1	https://ftp.ncbi.nlm.nih.gov/genomes/all/GCA/003/966/445/GCA_003966445.1_ASM396644v1/
Escherichia coli E2865	GCA_003966465.1_ASM396646v1	https://ftp.ncbi.nlm.nih.gov/genomes/all/GCA/003/966/465/GCA_003966465.1_ASM396646v1/
Escherichia coli E308	GCA_003443815.1_ASM344381v1	https://ftp.ncbi.nlm.nih.gov/genomes/all/GCA/003/443/815/GCA_003443815.1_ASM344381v1/
Escherichia coli E6	GCA_009898445.1_ASM989844v1	https://ftp.ncbi.nlm.nih.gov/genomes/all/GCA/009/898/445/GCA_009898445.1_ASM989844v1/
Escherichia coli E666	GCA_009898505.1_ASM989850v1	https://ftp.ncbi.nlm.nih.gov/genomes/all/GCA/009/898/505/GCA_009898505.1_ASM989850v1/
Escherichia coli E7	GCA_009898525.1_ASM989852v1	https://ftp.ncbi.nlm.nih.gov/genomes/all/GCA/009/898/525/GCA_009898525.1_ASM989852v1/
Escherichia coli E796	GCA_009898535.1_ASM989853v1	https://ftp.ncbi.nlm.nih.gov/genomes/all/GCA/009/898/535/GCA_009898535.1_ASM989853v1/
Escherichia coli E818	GCA_003602135.1_ASM360213v1	https://ftp.ncbi.nlm.nih.gov/genomes/all/GCA/003/602/135/GCA_003602135.1_ASM360213v1/
Escherichia coli E825	GCA_009903585.1_ASM990358v1	https://ftp.ncbi.nlm.nih.gov/genomes/all/GCA/009/903/585/GCA_009903585.1_ASM990358v1/
Escherichia coli EA13	GCA_016889565.1_ASM1688956v1	https://ftp.ncbi.nlm.nih.gov/genomes/all/GCA/016/889/565/GCA_016889565.1_ASM1688956v1/
Escherichia coli Ec.42060	GCA_007558335.1_ASM755833v1	https://ftp.ncbi.nlm.nih.gov/genomes/all/GCA/007/558/335/GCA_007558335.1_ASM755833v1/
Escherichia coli Ec.42441	GCA_007558305.1_ASM755830v1	https://ftp.ncbi.nlm.nih.gov/genomes/all/GCA/007/558/305/GCA_007558305.1_ASM755830v1/
Escherichia coli Ec.42720	GCA_007558315.1_ASM755831v1	https://ftp.ncbi.nlm.nih.gov/genomes/all/GCA/007/558/315/GCA_007558315.1_ASM755831v1/
Escherichia coli Ec.43709	GCA_007558465.1_ASM755846v1	https://ftp.ncbi.nlm.nih.gov/genomes/all/GCA/007/558/465/GCA_007558465.1_ASM755846v1/
Escherichia coli Ec.44254	GCA_007558515.1_ASM755851v1	https://ftp.ncbi.nlm.nih.gov/genomes/all/GCA/007/558/515/GCA_007558515.1_ASM755851v1/
Escherichia coli Ec.44467	GCA_007558585.1_ASM755858v1	https://ftp.ncbi.nlm.nih.gov/genomes/all/GCA/007/558/585/GCA_007558585.1_ASM755858v1/
Escherichia coli Ec.44714	GCA_007558705.1_ASM755870v1	https://ftp.ncbi.nlm.nih.gov/genomes/all/GCA/007/558/705/GCA_007558705.1_ASM755870v1/
Escherichia coli Ec.45473	GCA_007558435.1_ASM755843v1	https://ftp.ncbi.nlm.nih.gov/genomes/all/GCA/007/558/435/GCA_007558435.1_ASM755843v1/
Escherichia coli Ec.46174	GCA_007558555.1_ASM755855v1	https://ftp.ncbi.nlm.nih.gov/genomes/all/GCA/007/558/555/GCA_007558555.1_ASM755855v1/
Escherichia coli Ec.46391	GCA_007558405.1_ASM755840v1	https://ftp.ncbi.nlm.nih.gov/genomes/all/GCA/007/558/405/GCA_007558405.1_ASM755840v1/
Escherichia coli Ec.46922	GCA_007558735.1_ASM755873v1	https://ftp.ncbi.nlm.nih.gov/genomes/all/GCA/007/558/735/GCA_007558735.1_ASM755873v1/
Escherichia coli Ec.47460	GCA_007558605.1_ASM755860v1	https://ftp.ncbi.nlm.nih.gov/genomes/all/GCA/007/558/605/GCA_007558605.1_ASM755860v1/
Escherichia coli Ec.61031	GCA_007558385.1_ASM755838v1	https://ftp.ncbi.nlm.nih.gov/genomes/all/GCA/007/558/385/GCA_007558385.1_ASM755838v1/
Escherichia coli Ec.72279	GCA_007558785.1_ASM755878v1	https://ftp.ncbi.nlm.nih.gov/genomes/all/GCA/007/558/785/GCA_007558785.1_ASM755878v1/
Escherichia coli Ec.74204	GCA_007558505.1_ASM755850v1	https://ftp.ncbi.nlm.nih.gov/genomes/all/GCA/007/558/505/GCA_007558505.1_ASM755850v1/
Escherichia coli Ec.75251	GCA_007558545.1_ASM755854v1	https://ftp.ncbi.nlm.nih.gov/genomes/all/GCA/007/558/545/GCA_007558545.1_ASM755854v1/
Escherichia coli Ec.75644	GCA_007571385.1_ASM757138v1	https://ftp.ncbi.nlm.nih.gov/genomes/all/GCA/007/571/385/GCA_007571385.1_ASM757138v1/
Escherichia coli Ec.76384	GCA_007558275.1_ASM755827v1	https://ftp.ncbi.nlm.nih.gov/genomes/all/GCA/007/558/275/GCA_007558275.1_ASM755827v1/
Escherichia coli EC_11	GCA_004284275.1_ASM428427v1	https://ftp.ncbi.nlm.nih.gov/genomes/all/GCA/004/284/275/GCA_004284275.1_ASM428427v1/
Escherichia coli EC_16	GCA_004284245.1_ASM428424v1	https://ftp.ncbi.nlm.nih.gov/genomes/all/GCA/004/284/245/GCA_004284245.1_ASM428424v1/
Escherichia coli EC_25	GCA_004283585.1_ASM428358v1	https://ftp.ncbi.nlm.nih.gov/genomes/all/GCA/004/283/585/GCA_004283585.1_ASM428358v1/
Escherichia coli EC_28	GCA_004284095.1_ASM428409v1	https://ftp.ncbi.nlm.nih.gov/genomes/all/GCA/004/284/095/GCA_004284095.1_ASM428409v1/
Escherichia coli EC_30	GCA_004283855.1_ASM428385v1	https://ftp.ncbi.nlm.nih.gov/genomes/all/GCA/004/283/855/GCA_004283855.1_ASM428385v1/
Escherichia coli EC_32	GCA_004283625.1_ASM428362v1	https://ftp.ncbi.nlm.nih.gov/genomes/all/GCA/004/283/625/GCA_004283625.1_ASM428362v1/
Escherichia coli EC_42	GCA_004284135.1_ASM428413v1	https://ftp.ncbi.nlm.nih.gov/genomes/all/GCA/004/284/135/GCA_004284135.1_ASM428413v1/
Escherichia coli EC_49	GCA_004283695.1_ASM428369v1	https://ftp.ncbi.nlm.nih.gov/genomes/all/GCA/004/283/695/GCA_004283695.1_ASM428369v1/
Escherichia coli EC_55	GCA_004283505.1_ASM428350v1	https://ftp.ncbi.nlm.nih.gov/genomes/all/GCA/004/283/505/GCA_004283505.1_ASM428350v1/
Escherichia coli EC_66	GCA_004282305.1_ASM428230v1	https://ftp.ncbi.nlm.nih.gov/genomes/all/GCA/004/282/305/GCA_004282305.1_ASM428230v1/
Escherichia coli EC_72	GCA_004282325.1_ASM428232v1	https://ftp.ncbi.nlm.nih.gov/genomes/all/GCA/004/282/325/GCA_004282325.1_ASM428232v1/
Escherichia coli EC_89	GCA_004282265.1_ASM428226v1	https://ftp.ncbi.nlm.nih.gov/genomes/all/GCA/004/282/265/GCA_004282265.1_ASM428226v1/
Escherichia coli EC_96	GCA_004282435.1_ASM428243v1	https://ftp.ncbi.nlm.nih.gov/genomes/all/GCA/004/282/435/GCA_004282435.1_ASM428243v1/
Escherichia coli EC11	GCA_002996665.1_ASM299666v1	https://ftp.ncbi.nlm.nih.gov/genomes/all/GCA/002/996/665/GCA_002996665.1_ASM299666v1/
Escherichia coli EC12	GCA_014712565.1_ASM1471256v1	https://ftp.ncbi.nlm.nih.gov/genomes/all/GCA/014/712/565/GCA_014712565.1_ASM1471256v1/
Escherichia coli EC192	GCA_002507485.1_ASM250748v1	https://ftp.ncbi.nlm.nih.gov/genomes/all/GCA/002/507/485/GCA_002507485.1_ASM250748v1/
Escherichia coli EC2	GCA_014712335.1_ASM1471233v1	https://ftp.ncbi.nlm.nih.gov/genomes/all/GCA/014/712/335/GCA_014712335.1_ASM1471233v1/
Escherichia coli Ec40743	GCA_007632435.1_ASM763243v1	https://ftp.ncbi.nlm.nih.gov/genomes/all/GCA/007/632/435/GCA_007632435.1_ASM763243v1/
Escherichia coli EC590	GCA_001682305.2_ASM168230v2	https://ftp.ncbi.nlm.nih.gov/genomes/all/GCA/001/682/305/GCA_001682305.2_ASM168230v2/
Escherichia coli EC6	GCA_014712435.1_ASM1471243v1	https://ftp.ncbi.nlm.nih.gov/genomes/all/GCA/014/712/435/GCA_014712435.1_ASM1471243v1/
Escherichia coli EC931	GCA_014522225.1_ASM1452222v1	https://ftp.ncbi.nlm.nih.gov/genomes/all/GCA/014/522/225/GCA_014522225.1_ASM1452222v1/
Escherichia coli ECCNB20-2	GCA_004006575.1_ASM400657v1	https://ftp.ncbi.nlm.nih.gov/genomes/all/GCA/004/006/575/GCA_004006575.1_ASM400657v1/
Escherichia coli ECCTRPRTH01	GCA_002246755.1_ASM224675v1	https://ftp.ncbi.nlm.nih.gov/genomes/all/GCA/002/246/755/GCA_002246755.1_ASM224675v1/
Escherichia coli ECCTRPRTH02	GCA_002246495.2_ASM224649v2	https://ftp.ncbi.nlm.nih.gov/genomes/all/GCA/002/246/495/GCA_002246495.2_ASM224649v2/
Escherichia coli ECCTRPRTH03	GCA_002246485.2_ASM224648v2	https://ftp.ncbi.nlm.nih.gov/genomes/all/GCA/002/246/485/GCA_002246485.2_ASM224648v2/
Escherichia coli ECCTRPRTH04	GCA_002246515.1_ASM224651v1	https://ftp.ncbi.nlm.nih.gov/genomes/all/GCA/002/246/515/GCA_002246515.1_ASM224651v1/
Escherichia coli ECCTRSRTH02	GCA_002246085.1_ASM224608v1	https://ftp.ncbi.nlm.nih.gov/genomes/all/GCA/002/246/085/GCA_002246085.1_ASM224608v1/
Escherichia coli ECCTRSRTH03	GCA_002246595.3_ASM224659v3	https://ftp.ncbi.nlm.nih.gov/genomes/all/GCA/002/246/595/GCA_002246595.3_ASM224659v3/
Escherichia coli ECCTRSRTH04	GCA_002246115.2_ASM224611v2	https://ftp.ncbi.nlm.nih.gov/genomes/all/GCA/002/246/115/GCA_002246115.2_ASM224611v2/
Escherichia coli ECCTRSRTH05	GCA_002247905.2_ASM224790v2	https://ftp.ncbi.nlm.nih.gov/genomes/all/GCA/002/247/905/GCA_002247905.2_ASM224790v2/
Escherichia coli ECCTRSRTH06	GCA_002247965.2_ASM224796v2	https://ftp.ncbi.nlm.nih.gov/genomes/all/GCA/002/247/965/GCA_002247965.2_ASM224796v2/
Escherichia coli ECCTRSRTH07	GCA_002247975.2_ASM224797v2	https://ftp.ncbi.nlm.nih.gov/genomes/all/GCA/002/247/975/GCA_002247975.2_ASM224797v2/
Escherichia coli ECCTRSRTH08	GCA_002251815.2_ASM225181v2	https://ftp.ncbi.nlm.nih.gov/genomes/all/GCA/002/251/815/GCA_002251815.2_ASM225181v2/
Escherichia coli ECCTRSRTH09	GCA_002247995.2_ASM224799v2	https://ftp.ncbi.nlm.nih.gov/genomes/all/GCA/002/247/995/GCA_002247995.2_ASM224799v2/
Escherichia coli ECCTRSRTH10	GCA_002248015.1_ASM224801v1	https://ftp.ncbi.nlm.nih.gov/genomes/all/GCA/002/248/015/GCA_002248015.1_ASM224801v1/
Escherichia coli ECCTRSRTH11	GCA_002249645.1_ASM224964v1	https://ftp.ncbi.nlm.nih.gov/genomes/all/GCA/002/249/645/GCA_002249645.1_ASM224964v1/
Escherichia coli ECEST9	GCA_002906315.1_ASM290631v1	https://ftp.ncbi.nlm.nih.gov/genomes/all/GCA/002/906/315/GCA_002906315.1_ASM290631v1/
Escherichia coli EcFF273	GCA_008373395.1_ASM837339v1	https://ftp.ncbi.nlm.nih.gov/genomes/all/GCA/008/373/395/GCA_008373395.1_ASM837339v1/
Escherichia coli ECH+04	GCA_002248805.1_ASM224880v1	https://ftp.ncbi.nlm.nih.gov/genomes/all/GCA/002/248/805/GCA_002248805.1_ASM224880v1/
Escherichia coli ECH+05	GCA_002247945.1_ASM224794v1	https://ftp.ncbi.nlm.nih.gov/genomes/all/GCA/002/247/945/GCA_002247945.1_ASM224794v1/
Escherichia coli ECH+09	GCA_002247425.1_ASM224742v1	https://ftp.ncbi.nlm.nih.gov/genomes/all/GCA/002/247/425/GCA_002247425.1_ASM224742v1/
Escherichia coli EcIB36	GCA_003248265.1_ASM324826v1	https://ftp.ncbi.nlm.nih.gov/genomes/all/GCA/003/248/265/GCA_003248265.1_ASM324826v1/
Escherichia coli EcMLT	GCA_003248255.1_ASM324825v1	https://ftp.ncbi.nlm.nih.gov/genomes/all/GCA/003/248/255/GCA_003248255.1_ASM324825v1/
Escherichia coli ECO3347-1	GCA_002317755.1_ASM231775v1	https://ftp.ncbi.nlm.nih.gov/genomes/all/GCA/002/317/755/GCA_002317755.1_ASM231775v1/
Escherichia coli ECO3347-2	GCA_002317695.1_ASM231769v1	https://ftp.ncbi.nlm.nih.gov/genomes/all/GCA/002/317/695/GCA_002317695.1_ASM231769v1/
Escherichia coli ECO3347-3	GCA_002317705.1_ASM231770v1	https://ftp.ncbi.nlm.nih.gov/genomes/all/GCA/002/317/705/GCA_002317705.1_ASM231770v1/
Escherichia coli ECO3347-4	GCA_002317775.1_ASM231777v1	https://ftp.ncbi.nlm.nih.gov/genomes/all/GCA/002/317/775/GCA_002317775.1_ASM231777v1/
Escherichia coli ecoli015	GCA_900607975.1_ecoli015	https://ftp.ncbi.nlm.nih.gov/genomes/all/GCA/900/607/975/GCA_900607975.1_ecoli015/
Escherichia coli ECO8	GCA_012276635.1_ASM1227663v1	https://ftp.ncbi.nlm.nih.gov/genomes/all/GCA/012/276/635/GCA_012276635.1_ASM1227663v1/
Escherichia coli ECOSOCR1	GCA_008370635.1_ASM837063v1	https://ftp.ncbi.nlm.nih.gov/genomes/all/GCA/008/370/635/GCA_008370635.1_ASM837063v1/
Escherichia coli EC-PAG-733	GCA_004683725.1_ASM468372v1	https://ftp.ncbi.nlm.nih.gov/genomes/all/GCA/004/683/725/GCA_004683725.1_ASM468372v1/
Escherichia coli ECSC060	GCA_005383185.1_ASM538318v1	https://ftp.ncbi.nlm.nih.gov/genomes/all/GCA/005/383/185/GCA_005383185.1_ASM538318v1/
Escherichia coli EcSS20	GCA_004115955.1_ASM411595v1	https://ftp.ncbi.nlm.nih.gov/genomes/all/GCA/004/115/955/GCA_004115955.1_ASM411595v1/
Escherichia coli ECSW+04	GCA_002247695.1_ASM224769v1	https://ftp.ncbi.nlm.nih.gov/genomes/all/GCA/002/247/695/GCA_002247695.1_ASM224769v1/
Escherichia coli ECSW+05	GCA_002247735.1_ASM224773v1	https://ftp.ncbi.nlm.nih.gov/genomes/all/GCA/002/247/735/GCA_002247735.1_ASM224773v1/
Escherichia coli ECSW+06	GCA_002247725.1_ASM224772v1	https://ftp.ncbi.nlm.nih.gov/genomes/all/GCA/002/247/725/GCA_002247725.1_ASM224772v1/
Escherichia coli ECSW+07	GCA_002247775.2_ASM224777v2	https://ftp.ncbi.nlm.nih.gov/genomes/all/GCA/002/247/775/GCA_002247775.2_ASM224777v2/
Escherichia coli ECSW+08	GCA_002247765.2_ASM224776v2	https://ftp.ncbi.nlm.nih.gov/genomes/all/GCA/002/247/765/GCA_002247765.2_ASM224776v2/
Escherichia coli ECSW+09	GCA_002247815.1_ASM224781v1	https://ftp.ncbi.nlm.nih.gov/genomes/all/GCA/002/247/815/GCA_002247815.1_ASM224781v1/
Escherichia coli ECSW+12	GCA_002248785.1_ASM224878v1	https://ftp.ncbi.nlm.nih.gov/genomes/all/GCA/002/248/785/GCA_002248785.1_ASM224878v1/
Escherichia coli ECY44	GCA_016889505.1_ASM1688950v1	https://ftp.ncbi.nlm.nih.gov/genomes/all/GCA/016/889/505/GCA_016889505.1_ASM1688950v1/
Escherichia coli ECZP248	GCA_004006545.1_ASM400654v1	https://ftp.ncbi.nlm.nih.gov/genomes/all/GCA/004/006/545/GCA_004006545.1_ASM400654v1/
Escherichia coli EF2-18-09	GCA_016791945.1_ASM1679194v1	https://ftp.ncbi.nlm.nih.gov/genomes/all/GCA/016/791/945/GCA_016791945.1_ASM1679194v1/
Escherichia coli EF3-18-22	GCA_016785745.1_ASM1678574v1	https://ftp.ncbi.nlm.nih.gov/genomes/all/GCA/016/785/745/GCA_016785745.1_ASM1678574v1/
Escherichia coli EF4-18-32	GCA_016791925.1_ASM1679192v1	https://ftp.ncbi.nlm.nih.gov/genomes/all/GCA/016/791/925/GCA_016791925.1_ASM1679192v1/
Escherichia coli EF5-18-41	GCA_016786075.1_ASM1678607v1	https://ftp.ncbi.nlm.nih.gov/genomes/all/GCA/016/786/075/GCA_016786075.1_ASM1678607v1/
Escherichia coli EF7-18-51	GCA_016785705.1_ASM1678570v1	https://ftp.ncbi.nlm.nih.gov/genomes/all/GCA/016/785/705/GCA_016785705.1_ASM1678570v1/
Escherichia coli EF7-18-60	GCA_016791885.1_ASM1679188v1	https://ftp.ncbi.nlm.nih.gov/genomes/all/GCA/016/791/885/GCA_016791885.1_ASM1679188v1/
Escherichia coli EH01-18-02	GCA_016786125.1_ASM1678612v1	https://ftp.ncbi.nlm.nih.gov/genomes/all/GCA/016/786/125/GCA_016786125.1_ASM1678612v1/
Escherichia coli EH06-18-27-B	GCA_016786175.1_ASM1678617v1	https://ftp.ncbi.nlm.nih.gov/genomes/all/GCA/016/786/175/GCA_016786175.1_ASM1678617v1/
Escherichia coli EH09-18-41	GCA_016786035.1_ASM1678603v1	https://ftp.ncbi.nlm.nih.gov/genomes/all/GCA/016/786/035/GCA_016786035.1_ASM1678603v1/
Escherichia coli EH10-18-47	GCA_016792035.1_ASM1679203v1	https://ftp.ncbi.nlm.nih.gov/genomes/all/GCA/016/792/035/GCA_016792035.1_ASM1679203v1/
Escherichia coli EH11-18-55	GCA_016792005.1_ASM1679200v1	https://ftp.ncbi.nlm.nih.gov/genomes/all/GCA/016/792/005/GCA_016792005.1_ASM1679200v1/
Escherichia coli EH4-18-18	GCA_016786205.1_ASM1678620v1	https://ftp.ncbi.nlm.nih.gov/genomes/all/GCA/016/786/205/GCA_016786205.1_ASM1678620v1/
Escherichia coli EM03-18-06	GCA_016785675.1_ASM1678567v1	https://ftp.ncbi.nlm.nih.gov/genomes/all/GCA/016/785/675/GCA_016785675.1_ASM1678567v1/
Escherichia coli EM03-18-08	GCA_016791825.1_ASM1679182v1	https://ftp.ncbi.nlm.nih.gov/genomes/all/GCA/016/791/825/GCA_016791825.1_ASM1679182v1/
Escherichia coli EM10-18-28	GCA_016785585.1_ASM1678558v1	https://ftp.ncbi.nlm.nih.gov/genomes/all/GCA/016/785/585/GCA_016785585.1_ASM1678558v1/
Escherichia coli EM10-18-30	GCA_016791805.1_ASM1679180v1	https://ftp.ncbi.nlm.nih.gov/genomes/all/GCA/016/791/805/GCA_016791805.1_ASM1679180v1/
Escherichia coli EM18-18-42	GCA_016791785.1_ASM1679178v1	https://ftp.ncbi.nlm.nih.gov/genomes/all/GCA/016/791/785/GCA_016791785.1_ASM1679178v1/
Escherichia coli EM20-18-50	GCA_016785525.1_ASM1678552v1	https://ftp.ncbi.nlm.nih.gov/genomes/all/GCA/016/785/525/GCA_016785525.1_ASM1678552v1/
Escherichia coli EM23-18-56	GCA_016785545.1_ASM1678554v1	https://ftp.ncbi.nlm.nih.gov/genomes/all/GCA/016/785/545/GCA_016785545.1_ASM1678554v1/
Escherichia coli F2P	GCA_009648345.1_ASM964834v1	https://ftp.ncbi.nlm.nih.gov/genomes/all/GCA/009/648/345/GCA_009648345.1_ASM964834v1/
Escherichia coli F32_3	GCA_002909275.1_ASM290927v1	https://ftp.ncbi.nlm.nih.gov/genomes/all/GCA/002/909/275/GCA_002909275.1_ASM290927v1/
Escherichia coli F6P	GCA_009648355.1_ASM964835v1	https://ftp.ncbi.nlm.nih.gov/genomes/all/GCA/009/648/355/GCA_009648355.1_ASM964835v1/
Escherichia coli FORC_081	GCA_004368015.1_ASM436801v1	https://ftp.ncbi.nlm.nih.gov/genomes/all/GCA/004/368/015/GCA_004368015.1_ASM436801v1/
Escherichia coli FORC_082	GCA_004135855.1_ASM413585v1	https://ftp.ncbi.nlm.nih.gov/genomes/all/GCA/004/135/855/GCA_004135855.1_ASM413585v1/
Escherichia coli GB110	GCA_003345435.1_ASM334543v1	https://ftp.ncbi.nlm.nih.gov/genomes/all/GCA/003/345/435/GCA_003345435.1_ASM334543v1/
Escherichia coli GBGD19	GCA_003859235.1_ASM385923v1	https://ftp.ncbi.nlm.nih.gov/genomes/all/GCA/003/859/235/GCA_003859235.1_ASM385923v1/
Escherichia coli GBGD20	GCA_003859195.1_ASM385919v1	https://ftp.ncbi.nlm.nih.gov/genomes/all/GCA/003/859/195/GCA_003859195.1_ASM385919v1/
Escherichia coli GBGD21	GCA_003859185.1_ASM385918v1	https://ftp.ncbi.nlm.nih.gov/genomes/all/GCA/003/859/185/GCA_003859185.1_ASM385918v1/
Escherichia coli GBGD22	GCA_003859395.1_ASM385939v1	https://ftp.ncbi.nlm.nih.gov/genomes/all/GCA/003/859/395/GCA_003859395.1_ASM385939v1/
Escherichia coli GBGD23	GCA_003859135.1_ASM385913v1	https://ftp.ncbi.nlm.nih.gov/genomes/all/GCA/003/859/135/GCA_003859135.1_ASM385913v1/
Escherichia coli GBGD24	GCA_003859385.1_ASM385938v1	https://ftp.ncbi.nlm.nih.gov/genomes/all/GCA/003/859/385/GCA_003859385.1_ASM385938v1/
Escherichia coli GBGD27	GCA_003859115.1_ASM385911v1	https://ftp.ncbi.nlm.nih.gov/genomes/all/GCA/003/859/115/GCA_003859115.1_ASM385911v1/
Escherichia coli GBGD28	GCA_003860185.1_ASM386018v1	https://ftp.ncbi.nlm.nih.gov/genomes/all/GCA/003/860/185/GCA_003860185.1_ASM386018v1/
Escherichia coli GBGD29	GCA_003859095.1_ASM385909v1	https://ftp.ncbi.nlm.nih.gov/genomes/all/GCA/003/859/095/GCA_003859095.1_ASM385909v1/
Escherichia coli GBGD30	GCA_003859075.1_ASM385907v1	https://ftp.ncbi.nlm.nih.gov/genomes/all/GCA/003/859/075/GCA_003859075.1_ASM385907v1/
Escherichia coli GBGD31	GCA_003859345.1_ASM385934v1	https://ftp.ncbi.nlm.nih.gov/genomes/all/GCA/003/859/345/GCA_003859345.1_ASM385934v1/
Escherichia coli GBGD32	GCA_003859055.1_ASM385905v1	https://ftp.ncbi.nlm.nih.gov/genomes/all/GCA/003/859/055/GCA_003859055.1_ASM385905v1/
Escherichia coli GBGD33	GCA_003859015.1_ASM385901v1	https://ftp.ncbi.nlm.nih.gov/genomes/all/GCA/003/859/015/GCA_003859015.1_ASM385901v1/
Escherichia coli GBGD35	GCA_003859005.1_ASM385900v1	https://ftp.ncbi.nlm.nih.gov/genomes/all/GCA/003/859/005/GCA_003859005.1_ASM385900v1/
Escherichia coli GBGD36	GCA_003859315.1_ASM385931v1	https://ftp.ncbi.nlm.nih.gov/genomes/all/GCA/003/859/315/GCA_003859315.1_ASM385931v1/
Escherichia coli GBGD37	GCA_003858975.1_ASM385897v1	https://ftp.ncbi.nlm.nih.gov/genomes/all/GCA/003/858/975/GCA_003858975.1_ASM385897v1/
Escherichia coli GBGD38	GCA_003858935.1_ASM385893v1	https://ftp.ncbi.nlm.nih.gov/genomes/all/GCA/003/858/935/GCA_003858935.1_ASM385893v1/
Escherichia coli GBGD39	GCA_003858925.1_ASM385892v1	https://ftp.ncbi.nlm.nih.gov/genomes/all/GCA/003/858/925/GCA_003858925.1_ASM385892v1/
Escherichia coli GBGD40	GCA_003859325.1_ASM385932v1	https://ftp.ncbi.nlm.nih.gov/genomes/all/GCA/003/859/325/GCA_003859325.1_ASM385932v1/
Escherichia coli GBGD41	GCA_003858915.1_ASM385891v1	https://ftp.ncbi.nlm.nih.gov/genomes/all/GCA/003/858/915/GCA_003858915.1_ASM385891v1/
Escherichia coli GBGD42	GCA_003858905.1_ASM385890v1	https://ftp.ncbi.nlm.nih.gov/genomes/all/GCA/003/858/905/GCA_003858905.1_ASM385890v1/
Escherichia coli GBGD43	GCA_003858885.1_ASM385888v1	https://ftp.ncbi.nlm.nih.gov/genomes/all/GCA/003/858/885/GCA_003858885.1_ASM385888v1/
Escherichia coli GBGD44	GCA_003858835.1_ASM385883v1	https://ftp.ncbi.nlm.nih.gov/genomes/all/GCA/003/858/835/GCA_003858835.1_ASM385883v1/
Escherichia coli GBGD45	GCA_003858805.1_ASM385880v1	https://ftp.ncbi.nlm.nih.gov/genomes/all/GCA/003/858/805/GCA_003858805.1_ASM385880v1/
Escherichia coli GBGD46	GCA_003858825.1_ASM385882v1	https://ftp.ncbi.nlm.nih.gov/genomes/all/GCA/003/858/825/GCA_003858825.1_ASM385882v1/
Escherichia coli GBGD47	GCA_003859295.1_ASM385929v1	https://ftp.ncbi.nlm.nih.gov/genomes/all/GCA/003/859/295/GCA_003859295.1_ASM385929v1/
Escherichia coli GBGD48	GCA_003858795.1_ASM385879v1	https://ftp.ncbi.nlm.nih.gov/genomes/all/GCA/003/858/795/GCA_003858795.1_ASM385879v1/
Escherichia coli GBGD49	GCA_003859285.1_ASM385928v1	https://ftp.ncbi.nlm.nih.gov/genomes/all/GCA/003/859/285/GCA_003859285.1_ASM385928v1/
Escherichia coli GBGD50	GCA_003858735.1_ASM385873v1	https://ftp.ncbi.nlm.nih.gov/genomes/all/GCA/003/858/735/GCA_003858735.1_ASM385873v1/
Escherichia coli GBGD51	GCA_003858755.1_ASM385875v1	https://ftp.ncbi.nlm.nih.gov/genomes/all/GCA/003/858/755/GCA_003858755.1_ASM385875v1/
Escherichia coli GBGD52	GCA_003859245.1_ASM385924v1	https://ftp.ncbi.nlm.nih.gov/genomes/all/GCA/003/859/245/GCA_003859245.1_ASM385924v1/
Escherichia coli GBGD53	GCA_003858725.1_ASM385872v1	https://ftp.ncbi.nlm.nih.gov/genomes/all/GCA/003/858/725/GCA_003858725.1_ASM385872v1/
Escherichia coli GBGD54	GCA_003858715.1_ASM385871v1	https://ftp.ncbi.nlm.nih.gov/genomes/all/GCA/003/858/715/GCA_003858715.1_ASM385871v1/
Escherichia coli GBGD55	GCA_003859215.1_ASM385921v1	https://ftp.ncbi.nlm.nih.gov/genomes/all/GCA/003/859/215/GCA_003859215.1_ASM385921v1/
Escherichia coli GDX7P323P	GCA_008423585.1_ASM842358v1	https://ftp.ncbi.nlm.nih.gov/genomes/all/GCA/008/423/585/GCA_008423585.1_ASM842358v1/
Escherichia coli GMR-RA-229.16	GCA_002283505.1_ASM228350v1	https://ftp.ncbi.nlm.nih.gov/genomes/all/GCA/002/283/505/GCA_002283505.1_ASM228350v1/
Escherichia coli GMR-RA-346.16	GCA_002283725.1_ASM228372v1	https://ftp.ncbi.nlm.nih.gov/genomes/all/GCA/002/283/725/GCA_002283725.1_ASM228372v1/
Escherichia coli GMR-RA-372.16	GCA_002283715.1_ASM228371v1	https://ftp.ncbi.nlm.nih.gov/genomes/all/GCA/002/283/715/GCA_002283715.1_ASM228371v1/
Escherichia coli GMR-RA-381.16	GCA_002283695.1_ASM228369v1	https://ftp.ncbi.nlm.nih.gov/genomes/all/GCA/002/283/695/GCA_002283695.1_ASM228369v1/
Escherichia coli GMR-RA-402.16	GCA_002283675.1_ASM228367v1	https://ftp.ncbi.nlm.nih.gov/genomes/all/GCA/002/283/675/GCA_002283675.1_ASM228367v1/
Escherichia coli GMR-RA-432.16	GCA_002283355.1_ASM228335v1	https://ftp.ncbi.nlm.nih.gov/genomes/all/GCA/002/283/355/GCA_002283355.1_ASM228335v1/
Escherichia coli GMR-RB-634	GCA_002283775.1_ASM228377v1	https://ftp.ncbi.nlm.nih.gov/genomes/all/GCA/002/283/775/GCA_002283775.1_ASM228377v1/
Escherichia coli GX1-3T	GCA_002896405.1_ASM289640v1	https://ftp.ncbi.nlm.nih.gov/genomes/all/GCA/002/896/405/GCA_002896405.1_ASM289640v1/
Escherichia coli H1	GCA_015687455.1_ASM1568745v1	https://ftp.ncbi.nlm.nih.gov/genomes/all/GCA/015/687/455/GCA_015687455.1_ASM1568745v1/
Escherichia coli H10	GCA_015731735.1_ASM1573173v1	https://ftp.ncbi.nlm.nih.gov/genomes/all/GCA/015/731/735/GCA_015731735.1_ASM1573173v1/
Escherichia coli H17	GCA_003194125.1_ASM319412v1	https://ftp.ncbi.nlm.nih.gov/genomes/all/GCA/003/194/125/GCA_003194125.1_ASM319412v1/
Escherichia coli H2	GCA_015687395.1_ASM1568739v1	https://ftp.ncbi.nlm.nih.gov/genomes/all/GCA/015/687/395/GCA_015687395.1_ASM1568739v1/
Escherichia coli H3	GCA_015687435.1_ASM1568743v1	https://ftp.ncbi.nlm.nih.gov/genomes/all/GCA/015/687/435/GCA_015687435.1_ASM1568743v1/
Escherichia coli H4	GCA_015687375.1_ASM1568737v1	https://ftp.ncbi.nlm.nih.gov/genomes/all/GCA/015/687/375/GCA_015687375.1_ASM1568737v1/
Escherichia coli H6	GCA_015687355.1_ASM1568735v1	https://ftp.ncbi.nlm.nih.gov/genomes/all/GCA/015/687/355/GCA_015687355.1_ASM1568735v1/
Escherichia coli H7	GCA_015687295.1_ASM1568729v1	https://ftp.ncbi.nlm.nih.gov/genomes/all/GCA/015/687/295/GCA_015687295.1_ASM1568729v1/
Escherichia coli H8	GCA_015687305.1_ASM1568730v1	https://ftp.ncbi.nlm.nih.gov/genomes/all/GCA/015/687/305/GCA_015687305.1_ASM1568730v1/
Escherichia coli H8Ecoli	GCA_003112045.1_ASM311204v1	https://ftp.ncbi.nlm.nih.gov/genomes/all/GCA/003/112/045/GCA_003112045.1_ASM311204v1/
Escherichia coli H9	GCA_015687285.1_ASM1568728v1	https://ftp.ncbi.nlm.nih.gov/genomes/all/GCA/015/687/285/GCA_015687285.1_ASM1568728v1/
Escherichia coli H9Ecoli	GCA_003111785.1_ASM311178v1	https://ftp.ncbi.nlm.nih.gov/genomes/all/GCA/003/111/785/GCA_003111785.1_ASM311178v1/
Escherichia coli HC891/2016	GCA_001907935.1_ASM190793v1	https://ftp.ncbi.nlm.nih.gov/genomes/all/GCA/001/907/935/GCA_001907935.1_ASM190793v1/
Escherichia coli HS13-1	GCA_002953435.1_ASM295343v1	https://ftp.ncbi.nlm.nih.gov/genomes/all/GCA/002/953/435/GCA_002953435.1_ASM295343v1/
Escherichia coli HS30-1	GCA_003231115.1_ASM323111v1	https://ftp.ncbi.nlm.nih.gov/genomes/all/GCA/003/231/115/GCA_003231115.1_ASM323111v1/
Escherichia coli HSP38	GCA_002188315.1_ASM218831v1	https://ftp.ncbi.nlm.nih.gov/genomes/all/GCA/002/188/315/GCA_002188315.1_ASM218831v1/
Escherichia coli IBUN901YEC	GCA_002205945.1_ASM220594v1	https://ftp.ncbi.nlm.nih.gov/genomes/all/GCA/002/205/945/GCA_002205945.1_ASM220594v1/
Escherichia coli IBUN9096YEC	GCA_002250185.1_ASM225018v1	https://ftp.ncbi.nlm.nih.gov/genomes/all/GCA/002/250/185/GCA_002250185.1_ASM225018v1/
Escherichia coli ICBEC13AM	GCA_001982555.1_ASM198255v1	https://ftp.ncbi.nlm.nih.gov/genomes/all/GCA/001/982/555/GCA_001982555.1_ASM198255v1/
Escherichia coli ICBEC2AM	GCA_001957225.1_ASM195722v1	https://ftp.ncbi.nlm.nih.gov/genomes/all/GCA/001/957/225/GCA_001957225.1_ASM195722v1/
Escherichia coli ICBEC3AM	GCA_001957205.1_ASM195720v1	https://ftp.ncbi.nlm.nih.gov/genomes/all/GCA/001/957/205/GCA_001957205.1_ASM195720v1/
Escherichia coli ICBEC72H	GCA_001660545.3_ASM166054v3	https://ftp.ncbi.nlm.nih.gov/genomes/all/GCA/001/660/545/GCA_001660545.3_ASM166054v3/
Escherichia coli ICBEC7P	GCA_001747365.2_ASM174736v2	https://ftp.ncbi.nlm.nih.gov/genomes/all/GCA/001/747/365/GCA_001747365.2_ASM174736v2/
Escherichia coli INF13/18/A	GCA_009741465.1_ASM974146v1	https://ftp.ncbi.nlm.nih.gov/genomes/all/GCA/009/741/465/GCA_009741465.1_ASM974146v1/
Escherichia coli INSali25	GCA_001990545.2_ASM199054v2	https://ftp.ncbi.nlm.nih.gov/genomes/all/GCA/001/990/545/GCA_001990545.2_ASM199054v2/
Escherichia coli JL_F4_1	GCA_002942465.1_ASM294246v1	https://ftp.ncbi.nlm.nih.gov/genomes/all/GCA/002/942/465/GCA_002942465.1_ASM294246v1/
Escherichia coli JLCCH	GCA_004767175.1_ASM476717v1	https://ftp.ncbi.nlm.nih.gov/genomes/all/GCA/004/767/175/GCA_004767175.1_ASM476717v1/
Escherichia coli JP24	GCA_009729535.1_ASM972953v1	https://ftp.ncbi.nlm.nih.gov/genomes/all/GCA/009/729/535/GCA_009729535.1_ASM972953v1/
Escherichia coli KK-NP002	GCA_005389885.1_ASM538988v1	https://ftp.ncbi.nlm.nih.gov/genomes/all/GCA/005/389/885/GCA_005389885.1_ASM538988v1/
Escherichia coli KK-P002	GCA_005390385.1_ASM539038v1	https://ftp.ncbi.nlm.nih.gov/genomes/all/GCA/005/390/385/GCA_005390385.1_ASM539038v1/
Escherichia coli KR2728	GCA_902703305.1_21837_KR2728	https://ftp.ncbi.nlm.nih.gov/genomes/all/GCA/902/703/305/GCA_902703305.1_21837_KR2728/
Escherichia coli KR2729	GCA_902703275.1_21838_KR2729	https://ftp.ncbi.nlm.nih.gov/genomes/all/GCA/902/703/275/GCA_902703275.1_21838_KR2729/
Escherichia coli KR2733	GCA_902705615.1_21842_KR2733	https://ftp.ncbi.nlm.nih.gov/genomes/all/GCA/902/705/615/GCA_902705615.1_21842_KR2733/
Escherichia coli KS-P055	GCA_005392625.1_ASM539262v1	https://ftp.ncbi.nlm.nih.gov/genomes/all/GCA/005/392/625/GCA_005392625.1_ASM539262v1/
Escherichia coli KS-P063	GCA_005392705.1_ASM539270v1	https://ftp.ncbi.nlm.nih.gov/genomes/all/GCA/005/392/705/GCA_005392705.1_ASM539270v1/
Escherichia coli KTE156	GCA_000351965.1_Esch_coli_KTE156_V1	https://ftp.ncbi.nlm.nih.gov/genomes/all/GCA/000/351/965/GCA_000351965.1_Esch_coli_KTE156_V1/
Escherichia coli LD22-1	GCA_009913415.1_ASM991341v1	https://ftp.ncbi.nlm.nih.gov/genomes/all/GCA/009/913/415/GCA_009913415.1_ASM991341v1/
Escherichia coli LD26-1	GCA_009909485.1_ASM990948v1	https://ftp.ncbi.nlm.nih.gov/genomes/all/GCA/009/909/485/GCA_009909485.1_ASM990948v1/
Escherichia coli LD27-1	GCA_009905355.1_ASM990535v1	https://ftp.ncbi.nlm.nih.gov/genomes/all/GCA/009/905/355/GCA_009905355.1_ASM990535v1/
Escherichia coli LD39-1	GCA_009909465.1_ASM990946v1	https://ftp.ncbi.nlm.nih.gov/genomes/all/GCA/009/909/465/GCA_009909465.1_ASM990946v1/
Escherichia coli LD67-1	GCA_014622725.1_ASM1462272v1	https://ftp.ncbi.nlm.nih.gov/genomes/all/GCA/014/622/725/GCA_014622725.1_ASM1462272v1/
Escherichia coli LD91-1	GCA_007995175.1_ASM799517v1	https://ftp.ncbi.nlm.nih.gov/genomes/all/GCA/007/995/175/GCA_007995175.1_ASM799517v1/
Escherichia coli LD93-1	GCA_009909505.1_ASM990950v1	https://ftp.ncbi.nlm.nih.gov/genomes/all/GCA/009/909/505/GCA_009909505.1_ASM990950v1/
Escherichia coli LH1	GCA_002262865.1_ASM226286v1	https://ftp.ncbi.nlm.nih.gov/genomes/all/GCA/002/262/865/GCA_002262865.1_ASM226286v1/
Escherichia coli LH30	GCA_002263045.1_ASM226304v1	https://ftp.ncbi.nlm.nih.gov/genomes/all/GCA/002/263/045/GCA_002263045.1_ASM226304v1/
Escherichia coli LH57	GCA_002263035.1_ASM226303v1	https://ftp.ncbi.nlm.nih.gov/genomes/all/GCA/002/263/035/GCA_002263035.1_ASM226303v1/
Escherichia coli LM33	GCA_900007315.1_VAP_LM33	https://ftp.ncbi.nlm.nih.gov/genomes/all/GCA/900/007/315/GCA_900007315.1_VAP_LM33/
Escherichia coli LMLEEc123	GCA_016760605.1_ASM1676060v1	https://ftp.ncbi.nlm.nih.gov/genomes/all/GCA/016/760/605/GCA_016760605.1_ASM1676060v1/
Escherichia coli LV23529	GCA_004028195.1_ASM402819v1	https://ftp.ncbi.nlm.nih.gov/genomes/all/GCA/004/028/195/GCA_004028195.1_ASM402819v1/
Escherichia coli LX13	GCA_002843705.1_ASM284370v1	https://ftp.ncbi.nlm.nih.gov/genomes/all/GCA/002/843/705/GCA_002843705.1_ASM284370v1/
Escherichia coli M160133	GCA_002214205.1_ASM221420v1	https://ftp.ncbi.nlm.nih.gov/genomes/all/GCA/002/214/205/GCA_002214205.1_ASM221420v1/
Escherichia coli M4	GCA_002149955.1_ASM214995v1	https://ftp.ncbi.nlm.nih.gov/genomes/all/GCA/002/149/955/GCA_002149955.1_ASM214995v1/
Escherichia coli MF3	GCA_009648245.1_ASM964824v1	https://ftp.ncbi.nlm.nih.gov/genomes/all/GCA/009/648/245/GCA_009648245.1_ASM964824v1/
Escherichia coli MIMA_EC11	GCA_009901805.1_ASM990180v1	https://ftp.ncbi.nlm.nih.gov/genomes/all/GCA/009/901/805/GCA_009901805.1_ASM990180v1/
Escherichia coli MKU-A1X-MCR	GCA_003060125.1_ASM306012v1	https://ftp.ncbi.nlm.nih.gov/genomes/all/GCA/003/060/125/GCA_003060125.1_ASM306012v1/
Escherichia coli MKU-A5B-MCR	GCA_003058425.1_ASM305842v1	https://ftp.ncbi.nlm.nih.gov/genomes/all/GCA/003/058/425/GCA_003058425.1_ASM305842v1/
Escherichia coli MKU-A9-MCR	GCA_003069365.1_ASM306936v1	https://ftp.ncbi.nlm.nih.gov/genomes/all/GCA/003/069/365/GCA_003069365.1_ASM306936v1/
Escherichia coli MRSN346355	GCA_001886575.1_ASM188657v1	https://ftp.ncbi.nlm.nih.gov/genomes/all/GCA/001/886/575/GCA_001886575.1_ASM188657v1/
Escherichia coli MRSN346595	GCA_001886755.1_ASM188675v1	https://ftp.ncbi.nlm.nih.gov/genomes/all/GCA/001/886/755/GCA_001886755.1_ASM188675v1/
Escherichia coli MRSN346638	GCA_001886555.1_ASM188655v1	https://ftp.ncbi.nlm.nih.gov/genomes/all/GCA/001/886/555/GCA_001886555.1_ASM188655v1/
Escherichia coli MRSN352231	GCA_001886535.1_ASM188653v1	https://ftp.ncbi.nlm.nih.gov/genomes/all/GCA/001/886/535/GCA_001886535.1_ASM188653v1/
Escherichia coli MRY15-117	GCA_002357895.1_ASM235789v1	https://ftp.ncbi.nlm.nih.gov/genomes/all/GCA/002/357/895/GCA_002357895.1_ASM235789v1/
Escherichia coli MRY15-131	GCA_002357875.1_ASM235787v1	https://ftp.ncbi.nlm.nih.gov/genomes/all/GCA/002/357/875/GCA_002357875.1_ASM235787v1/
Escherichia coli MS8345	GCA_002846135.1_ASM284613v1	https://ftp.ncbi.nlm.nih.gov/genomes/all/GCA/002/846/135/GCA_002846135.1_ASM284613v1/
Escherichia coli MSF11	GCA_004116285.1_ASM411628v1	https://ftp.ncbi.nlm.nih.gov/genomes/all/GCA/004/116/285/GCA_004116285.1_ASM411628v1/
Escherichia coli MSHS 472	GCA_013190225.1_ASM1319022v1	https://ftp.ncbi.nlm.nih.gov/genomes/all/GCA/013/190/225/GCA_013190225.1_ASM1319022v1/
Escherichia coli NCTC13846	GCA_900448335.1_50624_F01	https://ftp.ncbi.nlm.nih.gov/genomes/all/GCA/900/448/335/GCA_900448335.1_50624_F01/
Escherichia coli NCYU-24-74	GCA_007998105.1_ASM799810v1	https://ftp.ncbi.nlm.nih.gov/genomes/all/GCA/007/998/105/GCA_007998105.1_ASM799810v1/
Escherichia coli NCYU-26-73	GCA_007998065.1_ASM799806v1	https://ftp.ncbi.nlm.nih.gov/genomes/all/GCA/007/998/065/GCA_007998065.1_ASM799806v1/
Escherichia coli NCYU-29-19	GCA_007998005.1_ASM799800v1	https://ftp.ncbi.nlm.nih.gov/genomes/all/GCA/007/998/005/GCA_007998005.1_ASM799800v1/
Escherichia coli NIFDS_EC2015_I58	GCA_013389355.1_ASM1338935v1	https://ftp.ncbi.nlm.nih.gov/genomes/all/GCA/013/389/355/GCA_013389355.1_ASM1338935v1/
Escherichia coli NIFDS_EC2016_I103	GCA_013389295.1_ASM1338929v1	https://ftp.ncbi.nlm.nih.gov/genomes/all/GCA/013/389/295/GCA_013389295.1_ASM1338929v1/
Escherichia coli NIFDS_EC2016_I115	GCA_013389305.1_ASM1338930v1	https://ftp.ncbi.nlm.nih.gov/genomes/all/GCA/013/389/305/GCA_013389305.1_ASM1338930v1/
Escherichia coli NIFDS_EC2016_I119	GCA_013389265.1_ASM1338926v1	https://ftp.ncbi.nlm.nih.gov/genomes/all/GCA/013/389/265/GCA_013389265.1_ASM1338926v1/
Escherichia coli NIFDS_EC2016_I15	GCA_013389335.1_ASM1338933v1	https://ftp.ncbi.nlm.nih.gov/genomes/all/GCA/013/389/335/GCA_013389335.1_ASM1338933v1/
Escherichia coli NIFDS_EC2016_I182	GCA_013389245.1_ASM1338924v1	https://ftp.ncbi.nlm.nih.gov/genomes/all/GCA/013/389/245/GCA_013389245.1_ASM1338924v1/
Escherichia coli NIFDS_EC2016_I183	GCA_013389205.1_ASM1338920v1	https://ftp.ncbi.nlm.nih.gov/genomes/all/GCA/013/389/205/GCA_013389205.1_ASM1338920v1/
Escherichia coli NIFDS_EC2017_I300	GCA_013389195.1_ASM1338919v1	https://ftp.ncbi.nlm.nih.gov/genomes/all/GCA/013/389/195/GCA_013389195.1_ASM1338919v1/
Escherichia coli NIFDS_EC2017_I306	GCA_012063225.1_ASM1206322v1	https://ftp.ncbi.nlm.nih.gov/genomes/all/GCA/012/063/225/GCA_012063225.1_ASM1206322v1/
Escherichia coli NIFDS_EC2018_100	GCA_012063265.1_ASM1206326v1	https://ftp.ncbi.nlm.nih.gov/genomes/all/GCA/012/063/265/GCA_012063265.1_ASM1206326v1/
Escherichia coli NS-NP041	GCA_005393825.1_ASM539382v1	https://ftp.ncbi.nlm.nih.gov/genomes/all/GCA/005/393/825/GCA_005393825.1_ASM539382v1/
Escherichia coli NS-P006	GCA_005393945.1_ASM539394v1	https://ftp.ncbi.nlm.nih.gov/genomes/all/GCA/005/393/945/GCA_005393945.1_ASM539394v1/
Escherichia coli NS-P007	GCA_005393965.1_ASM539396v1	https://ftp.ncbi.nlm.nih.gov/genomes/all/GCA/005/393/965/GCA_005393965.1_ASM539396v1/
Escherichia coli NS-P009	GCA_005394005.1_ASM539400v1	https://ftp.ncbi.nlm.nih.gov/genomes/all/GCA/005/394/005/GCA_005394005.1_ASM539400v1/
Escherichia coli PCN079	GCA_001642295.1_ASM164229v1	https://ftp.ncbi.nlm.nih.gov/genomes/all/GCA/001/642/295/GCA_001642295.1_ASM164229v1/
Escherichia coli PE15	GCA_009914295.1_ASM991429v1	https://ftp.ncbi.nlm.nih.gov/genomes/all/GCA/009/914/295/GCA_009914295.1_ASM991429v1/
Escherichia coli PH-2662-18	GCA_011033355.1_ASM1103335v1	https://ftp.ncbi.nlm.nih.gov/genomes/all/GCA/011/033/355/GCA_011033355.1_ASM1103335v1/
Escherichia coli PH-2670-18	GCA_010078195.1_ASM1007819v1	https://ftp.ncbi.nlm.nih.gov/genomes/all/GCA/010/078/195/GCA_010078195.1_ASM1007819v1/
Escherichia coli pK19EC149	GCA_011765445.1_ASM1176544v1	https://ftp.ncbi.nlm.nih.gov/genomes/all/GCA/011/765/445/GCA_011765445.1_ASM1176544v1/
Escherichia coli PK-3225	GCA_010667755.4_ASM1066775v4	https://ftp.ncbi.nlm.nih.gov/genomes/all/GCA/010/667/755/GCA_010667755.4_ASM1066775v4/
Escherichia coli PK411	GCA_006494525.1_ASM649452v1	https://ftp.ncbi.nlm.nih.gov/genomes/all/GCA/006/494/525/GCA_006494525.1_ASM649452v1/
Escherichia coli PN256E8	GCA_003795445.1_ASM379544v1	https://ftp.ncbi.nlm.nih.gov/genomes/all/GCA/003/795/445/GCA_003795445.1_ASM379544v1/
Escherichia coli pV01-15-R02-025-053	GCA_011044235.1_ASM1104423v1	https://ftp.ncbi.nlm.nih.gov/genomes/all/GCA/011/044/235/GCA_011044235.1_ASM1104423v1/
Escherichia coli pV01-18-E02-025-051	GCA_011058535.1_ASM1105853v1	https://ftp.ncbi.nlm.nih.gov/genomes/all/GCA/011/058/535/GCA_011058535.1_ASM1105853v1/
Escherichia coli pV01-18-E02-25-25	GCA_011383205.1_ASM1138320v1	https://ftp.ncbi.nlm.nih.gov/genomes/all/GCA/011/383/205/GCA_011383205.1_ASM1138320v1/
Escherichia coli QEC11-421	GCA_016446335.1_ASM1644633v1	https://ftp.ncbi.nlm.nih.gov/genomes/all/GCA/016/446/335/GCA_016446335.1_ASM1644633v1/
Escherichia coli R1176	GCA_008304165.1_ASM830416v1	https://ftp.ncbi.nlm.nih.gov/genomes/all/GCA/008/304/165/GCA_008304165.1_ASM830416v1/
Escherichia coli RC2-007	GCA_900156555.1_RCEC007_PRJEB11777_wgs.embl.gz	https://ftp.ncbi.nlm.nih.gov/genomes/all/GCA/900/156/555/GCA_900156555.1_RCEC007_PRJEB11777_wgs.embl.gz/
Escherichia coli RS571	GCA_004114395.1_ASM411439v1	https://ftp.ncbi.nlm.nih.gov/genomes/all/GCA/004/114/395/GCA_004114395.1_ASM411439v1/
Escherichia coli S51	GCA_001660565.1_ASM166056v1	https://ftp.ncbi.nlm.nih.gov/genomes/all/GCA/001/660/565/GCA_001660565.1_ASM166056v1/
Escherichia coli SA186	GCA_003856995.1_ASM385699v1	https://ftp.ncbi.nlm.nih.gov/genomes/all/GCA/003/856/995/GCA_003856995.1_ASM385699v1/
Escherichia coli SC_F24_1	GCA_002942485.1_ASM294248v1	https://ftp.ncbi.nlm.nih.gov/genomes/all/GCA/002/942/485/GCA_002942485.1_ASM294248v1/
Escherichia coli SC_F25_1	GCA_002942445.1_ASM294244v1	https://ftp.ncbi.nlm.nih.gov/genomes/all/GCA/002/942/445/GCA_002942445.1_ASM294244v1/
Escherichia coli SCPM-O-B-8551(U10)	GCA_004153135.1_ASM415313v1	https://ftp.ncbi.nlm.nih.gov/genomes/all/GCA/004/153/135/GCA_004153135.1_ASM415313v1/
Escherichia coli SCPM-O-B-8553(U22)	GCA_004153045.1_ASM415304v1	https://ftp.ncbi.nlm.nih.gov/genomes/all/GCA/004/153/045/GCA_004153045.1_ASM415304v1/
Escherichia coli SCZE5	GCA_012537835.1_ASM1253783v1	https://ftp.ncbi.nlm.nih.gov/genomes/all/GCA/012/537/835/GCA_012537835.1_ASM1253783v1/
Escherichia coli SIEC109	GCA_005146085.1_ASM514608v1	https://ftp.ncbi.nlm.nih.gov/genomes/all/GCA/005/146/085/GCA_005146085.1_ASM514608v1/
Escherichia coli SI-NP006	GCA_005395985.1_ASM539598v1	https://ftp.ncbi.nlm.nih.gov/genomes/all/GCA/005/395/985/GCA_005395985.1_ASM539598v1/
Escherichia coli SI-NP024	GCA_005396285.1_ASM539628v1	https://ftp.ncbi.nlm.nih.gov/genomes/all/GCA/005/396/285/GCA_005396285.1_ASM539628v1/
Escherichia coli SI-P010	GCA_005396845.1_ASM539684v1	https://ftp.ncbi.nlm.nih.gov/genomes/all/GCA/005/396/845/GCA_005396845.1_ASM539684v1/
Escherichia coli SI-P038	GCA_005397065.1_ASM539706v1	https://ftp.ncbi.nlm.nih.gov/genomes/all/GCA/005/397/065/GCA_005397065.1_ASM539706v1/
Escherichia coli SI-P040	GCA_005397085.1_ASM539708v1	https://ftp.ncbi.nlm.nih.gov/genomes/all/GCA/005/397/085/GCA_005397085.1_ASM539708v1/
Escherichia coli SI-P042	GCA_005397105.1_ASM539710v1	https://ftp.ncbi.nlm.nih.gov/genomes/all/GCA/005/397/105/GCA_005397105.1_ASM539710v1/
Escherichia coli SQB-1-1	GCA_005233975.1_ASM523397v1	https://ftp.ncbi.nlm.nih.gov/genomes/all/GCA/005/233/975/GCA_005233975.1_ASM523397v1/
Escherichia coli STEC 757	GCA_001608085.1_ASM160808v1	https://ftp.ncbi.nlm.nih.gov/genomes/all/GCA/001/608/085/GCA_001608085.1_ASM160808v1/
Escherichia coli SWGE6	GCA_002930245.1_ASM293024v1	https://ftp.ncbi.nlm.nih.gov/genomes/all/GCA/002/930/245/GCA_002930245.1_ASM293024v1/
Escherichia coli SZH29-1	GCA_002270125.1_ASM227012v1	https://ftp.ncbi.nlm.nih.gov/genomes/all/GCA/002/270/125/GCA_002270125.1_ASM227012v1/
Escherichia coli SZH3951	GCA_002270225.1_ASM227022v1	https://ftp.ncbi.nlm.nih.gov/genomes/all/GCA/002/270/225/GCA_002270225.1_ASM227022v1/
Escherichia coli SZM334-1	GCA_002270255.1_ASM227025v1	https://ftp.ncbi.nlm.nih.gov/genomes/all/GCA/002/270/255/GCA_002270255.1_ASM227025v1/
Escherichia coli SZM457-1	GCA_002270245.1_ASM227024v1	https://ftp.ncbi.nlm.nih.gov/genomes/all/GCA/002/270/245/GCA_002270245.1_ASM227024v1/
Escherichia coli SZM489-1	GCA_002270155.1_ASM227015v1	https://ftp.ncbi.nlm.nih.gov/genomes/all/GCA/002/270/155/GCA_002270155.1_ASM227015v1/
Escherichia coli SZM531-1	GCA_002270115.1_ASM227011v1	https://ftp.ncbi.nlm.nih.gov/genomes/all/GCA/002/270/115/GCA_002270115.1_ASM227011v1/
Escherichia coli SZM537-1	GCA_002270165.1_ASM227016v1	https://ftp.ncbi.nlm.nih.gov/genomes/all/GCA/002/270/165/GCA_002270165.1_ASM227016v1/
Escherichia coli SZM584-1	GCA_002270175.1_ASM227017v1	https://ftp.ncbi.nlm.nih.gov/genomes/all/GCA/002/270/175/GCA_002270175.1_ASM227017v1/
Escherichia coli T16R	GCA_011492985.1_ASM1149298v1	https://ftp.ncbi.nlm.nih.gov/genomes/all/GCA/011/492/985/GCA_011492985.1_ASM1149298v1/
Escherichia coli T28R	GCA_011492885.1_ASM1149288v1	https://ftp.ncbi.nlm.nih.gov/genomes/all/GCA/011/492/885/GCA_011492885.1_ASM1149288v1/
Escherichia coli T38-J53-mcr1-tc	GCA_006546495.1_ASM654649v1	https://ftp.ncbi.nlm.nih.gov/genomes/all/GCA/006/546/495/GCA_006546495.1_ASM654649v1/
Escherichia coli T38-J53-mcr3-tc	GCA_006546485.1_ASM654648v1	https://ftp.ncbi.nlm.nih.gov/genomes/all/GCA/006/546/485/GCA_006546485.1_ASM654648v1/
Escherichia coli Tc-RA229.16	GCA_002283415.1_ASM228341v1	https://ftp.ncbi.nlm.nih.gov/genomes/all/GCA/002/283/415/GCA_002283415.1_ASM228341v1/
Escherichia coli Tc-RA346.16	GCA_002283645.1_ASM228364v1	https://ftp.ncbi.nlm.nih.gov/genomes/all/GCA/002/283/645/GCA_002283645.1_ASM228364v1/
Escherichia coli Tc-RA372.16	GCA_002283345.1_ASM228334v1	https://ftp.ncbi.nlm.nih.gov/genomes/all/GCA/002/283/345/GCA_002283345.1_ASM228334v1/
Escherichia coli Tc-RA402.16	GCA_002283625.1_ASM228362v1	https://ftp.ncbi.nlm.nih.gov/genomes/all/GCA/002/283/625/GCA_002283625.1_ASM228362v1/
Escherichia coli Tc-RA453.16	GCA_002283595.1_ASM228359v1	https://ftp.ncbi.nlm.nih.gov/genomes/all/GCA/002/283/595/GCA_002283595.1_ASM228359v1/
Escherichia coli Tc-S1257	GCA_002283335.1_ASM228333v1	https://ftp.ncbi.nlm.nih.gov/genomes/all/GCA/002/283/335/GCA_002283335.1_ASM228333v1/
Escherichia coli Tc-S1454	GCA_002283425.1_ASM228342v1	https://ftp.ncbi.nlm.nih.gov/genomes/all/GCA/002/283/425/GCA_002283425.1_ASM228342v1/
Escherichia coli Tc-S356	GCA_002283615.1_ASM228361v1	https://ftp.ncbi.nlm.nih.gov/genomes/all/GCA/002/283/615/GCA_002283615.1_ASM228361v1/
Escherichia coli THUN_648	GCA_016587535.1_ASM1658753v1	https://ftp.ncbi.nlm.nih.gov/genomes/all/GCA/016/587/535/GCA_016587535.1_ASM1658753v1/
Escherichia coli TN1	GCA_001641925.1_ASM164192v1	https://ftp.ncbi.nlm.nih.gov/genomes/all/GCA/001/641/925/GCA_001641925.1_ASM164192v1/
Escherichia coli TO89	GCA_005233995.1_ASM523399v1	https://ftp.ncbi.nlm.nih.gov/genomes/all/GCA/005/233/995/GCA_005233995.1_ASM523399v1/
Escherichia coli TUM17668	GCA_002157815.1_ASM215781v1	https://ftp.ncbi.nlm.nih.gov/genomes/all/GCA/002/157/815/GCA_002157815.1_ASM215781v1/
Escherichia coli UC-457	GCA_003962885.1_ASM396288v1	https://ftp.ncbi.nlm.nih.gov/genomes/all/GCA/003/962/885/GCA_003962885.1_ASM396288v1/
Escherichia coli UMEA 3318-1	GCA_000461235.1_Esch_coli_UMEA_3318-1_V1	https://ftp.ncbi.nlm.nih.gov/genomes/all/GCA/000/461/235/GCA_000461235.1_Esch_coli_UMEA_3318-1_V1/
Escherichia coli UoL_16	GCA_014878915.1_ASM1487891v1	https://ftp.ncbi.nlm.nih.gov/genomes/all/GCA/014/878/915/GCA_014878915.1_ASM1487891v1/
Escherichia coli V4	GCA_002930255.1_ASM293025v1	https://ftp.ncbi.nlm.nih.gov/genomes/all/GCA/002/930/255/GCA_002930255.1_ASM293025v1/
Escherichia coli WCHEC050604C1G0	GCA_003172435.1_ASM317243v1	https://ftp.ncbi.nlm.nih.gov/genomes/all/GCA/003/172/435/GCA_003172435.1_ASM317243v1/
Escherichia coli WCHEC050604C1G0M9	GCA_003172695.1_ASM317269v1	https://ftp.ncbi.nlm.nih.gov/genomes/all/GCA/003/172/695/GCA_003172695.1_ASM317269v1/
Escherichia coli WCHEC050604C1G1000	GCA_003172575.1_ASM317257v1	https://ftp.ncbi.nlm.nih.gov/genomes/all/GCA/003/172/575/GCA_003172575.1_ASM317257v1/
Escherichia coli WCHEC050604C1G1000M9	GCA_003172535.1_ASM317253v1	https://ftp.ncbi.nlm.nih.gov/genomes/all/GCA/003/172/535/GCA_003172535.1_ASM317253v1/
Escherichia coli WCHEC050604C2G0	GCA_003172515.1_ASM317251v1	https://ftp.ncbi.nlm.nih.gov/genomes/all/GCA/003/172/515/GCA_003172515.1_ASM317251v1/
Escherichia coli WCHEC050604C2G0M9	GCA_003172215.1_ASM317221v1	https://ftp.ncbi.nlm.nih.gov/genomes/all/GCA/003/172/215/GCA_003172215.1_ASM317221v1/
Escherichia coli WCHEC050604C2G1000	GCA_003172225.1_ASM317222v1	https://ftp.ncbi.nlm.nih.gov/genomes/all/GCA/003/172/225/GCA_003172225.1_ASM317222v1/
Escherichia coli WCHEC050604C2G1000M9	GCA_003172195.1_ASM317219v1	https://ftp.ncbi.nlm.nih.gov/genomes/all/GCA/003/172/195/GCA_003172195.1_ASM317219v1/
Escherichia coli WCHEC050604C3G0	GCA_003172155.1_ASM317215v1	https://ftp.ncbi.nlm.nih.gov/genomes/all/GCA/003/172/155/GCA_003172155.1_ASM317215v1/
Escherichia coli WCHEC050604C3G1000	GCA_003172135.1_ASM317213v1	https://ftp.ncbi.nlm.nih.gov/genomes/all/GCA/003/172/135/GCA_003172135.1_ASM317213v1/
Escherichia coli WCHEC050604C4G0	GCA_003172145.1_ASM317214v1	https://ftp.ncbi.nlm.nih.gov/genomes/all/GCA/003/172/145/GCA_003172145.1_ASM317214v1/
Escherichia coli WCHEC050604C4G1000	GCA_003172115.1_ASM317211v1	https://ftp.ncbi.nlm.nih.gov/genomes/all/GCA/003/172/115/GCA_003172115.1_ASM317211v1/
Escherichia coli WCHEC050613	GCA_001969285.4_ASM196928v4	https://ftp.ncbi.nlm.nih.gov/genomes/all/GCA/001/969/285/GCA_001969285.4_ASM196928v4/
Escherichia coli WCHEC050613C1G0	GCA_003172065.1_ASM317206v1	https://ftp.ncbi.nlm.nih.gov/genomes/all/GCA/003/172/065/GCA_003172065.1_ASM317206v1/
Escherichia coli WCHEC050613C1G0M9	GCA_003172405.1_ASM317240v1	https://ftp.ncbi.nlm.nih.gov/genomes/all/GCA/003/172/405/GCA_003172405.1_ASM317240v1/
Escherichia coli WCHEC050613C1G1000	GCA_003172385.1_ASM317238v1	https://ftp.ncbi.nlm.nih.gov/genomes/all/GCA/003/172/385/GCA_003172385.1_ASM317238v1/
Escherichia coli WCHEC050613C1G1000M9	GCA_003172375.1_ASM317237v1	https://ftp.ncbi.nlm.nih.gov/genomes/all/GCA/003/172/375/GCA_003172375.1_ASM317237v1/
Escherichia coli WCHEC050613C2G0	GCA_003172085.1_ASM317208v1	https://ftp.ncbi.nlm.nih.gov/genomes/all/GCA/003/172/085/GCA_003172085.1_ASM317208v1/
Escherichia coli WCHEC050613C2G0M9	GCA_003254685.1_ASM325468v1	https://ftp.ncbi.nlm.nih.gov/genomes/all/GCA/003/254/685/GCA_003254685.1_ASM325468v1/
Escherichia coli WCHEC050613C2G1000	GCA_003172355.1_ASM317235v1	https://ftp.ncbi.nlm.nih.gov/genomes/all/GCA/003/172/355/GCA_003172355.1_ASM317235v1/
Escherichia coli WCHEC050613C2G1000M9	GCA_003172335.1_ASM317233v1	https://ftp.ncbi.nlm.nih.gov/genomes/all/GCA/003/172/335/GCA_003172335.1_ASM317233v1/
Escherichia coli WCHEC050618C1G0	GCA_003172055.1_ASM317205v1	https://ftp.ncbi.nlm.nih.gov/genomes/all/GCA/003/172/055/GCA_003172055.1_ASM317205v1/
Escherichia coli WCHEC050618C1G0M9	GCA_003172035.1_ASM317203v1	https://ftp.ncbi.nlm.nih.gov/genomes/all/GCA/003/172/035/GCA_003172035.1_ASM317203v1/
Escherichia coli WCHEC050618C1G1000	GCA_003171995.1_ASM317199v1	https://ftp.ncbi.nlm.nih.gov/genomes/all/GCA/003/171/995/GCA_003171995.1_ASM317199v1/
Escherichia coli WCHEC050618C1G1000M9	GCA_003171985.1_ASM317198v1	https://ftp.ncbi.nlm.nih.gov/genomes/all/GCA/003/171/985/GCA_003171985.1_ASM317198v1/
Escherichia coli WCHEC050618C2G0	GCA_003171975.1_ASM317197v1	https://ftp.ncbi.nlm.nih.gov/genomes/all/GCA/003/171/975/GCA_003171975.1_ASM317197v1/
Escherichia coli WCHEC050618C2G0M9	GCA_003171955.1_ASM317195v1	https://ftp.ncbi.nlm.nih.gov/genomes/all/GCA/003/171/955/GCA_003171955.1_ASM317195v1/
Escherichia coli WCHEC050618C2G1000	GCA_003171935.1_ASM317193v1	https://ftp.ncbi.nlm.nih.gov/genomes/all/GCA/003/171/935/GCA_003171935.1_ASM317193v1/
Escherichia coli WCHEC050618C2G1000M9	GCA_003171895.1_ASM317189v1	https://ftp.ncbi.nlm.nih.gov/genomes/all/GCA/003/171/895/GCA_003171895.1_ASM317189v1/
Escherichia coli WCHEC050622C1G0	GCA_003172315.1_ASM317231v1	https://ftp.ncbi.nlm.nih.gov/genomes/all/GCA/003/172/315/GCA_003172315.1_ASM317231v1/
Escherichia coli WCHEC050622C1G0M9	GCA_003171835.1_ASM317183v1	https://ftp.ncbi.nlm.nih.gov/genomes/all/GCA/003/171/835/GCA_003171835.1_ASM317183v1/
Escherichia coli WCHEC050622C1G1000	GCA_003172285.1_ASM317228v1	https://ftp.ncbi.nlm.nih.gov/genomes/all/GCA/003/172/285/GCA_003172285.1_ASM317228v1/
Escherichia coli WCHEC050622C1G1000M9	GCA_003171905.1_ASM317190v1	https://ftp.ncbi.nlm.nih.gov/genomes/all/GCA/003/171/905/GCA_003171905.1_ASM317190v1/
Escherichia coli WCHEC050622C2G0	GCA_003172275.1_ASM317227v1	https://ftp.ncbi.nlm.nih.gov/genomes/all/GCA/003/172/275/GCA_003172275.1_ASM317227v1/
Escherichia coli WCHEC050622C2G0M9	GCA_003172235.1_ASM317223v1	https://ftp.ncbi.nlm.nih.gov/genomes/all/GCA/003/172/235/GCA_003172235.1_ASM317223v1/
Escherichia coli WCHEC050622C2G1000	GCA_003171875.1_ASM317187v1	https://ftp.ncbi.nlm.nih.gov/genomes/all/GCA/003/171/875/GCA_003171875.1_ASM317187v1/
Escherichia coli WCHEC050622C2G1000M9	GCA_003171845.1_ASM317184v1	https://ftp.ncbi.nlm.nih.gov/genomes/all/GCA/003/171/845/GCA_003171845.1_ASM317184v1/
Escherichia coli WI2 isolate	GCA_900174635.1_WI2	https://ftp.ncbi.nlm.nih.gov/genomes/all/GCA/900/174/635/GCA_900174635.1_WI2/
Escherichia coli WQMCR	GCA_002154185.1_ASM215418v1	https://ftp.ncbi.nlm.nih.gov/genomes/all/GCA/002/154/185/GCA_002154185.1_ASM215418v1/
Escherichia coli XDL	GCA_008949495.1_ASM894949v1	https://ftp.ncbi.nlm.nih.gov/genomes/all/GCA/008/949/495/GCA_008949495.1_ASM894949v1/
Escherichia coli XH988	GCA_016806005.1_ASM1680600v1	https://ftp.ncbi.nlm.nih.gov/genomes/all/GCA/016/806/005/GCA_016806005.1_ASM1680600v1/
Escherichia coli XH990	GCA_001971765.1_ASM197176v1	https://ftp.ncbi.nlm.nih.gov/genomes/all/GCA/001/971/765/GCA_001971765.1_ASM197176v1/
Escherichia coli XH992	GCA_016806045.1_ASM1680604v1	https://ftp.ncbi.nlm.nih.gov/genomes/all/GCA/016/806/045/GCA_016806045.1_ASM1680604v1/
Escherichia coli XH993	GCA_016806025.1_ASM1680602v1	https://ftp.ncbi.nlm.nih.gov/genomes/all/GCA/016/806/025/GCA_016806025.1_ASM1680602v1/
Escherichia coli YH17128	GCA_002959315.1_ASM295931v1	https://ftp.ncbi.nlm.nih.gov/genomes/all/GCA/002/959/315/GCA_002959315.1_ASM295931v1/
Escherichia coli YH17129	GCA_002959295.1_ASM295929v1	https://ftp.ncbi.nlm.nih.gov/genomes/all/GCA/002/959/295/GCA_002959295.1_ASM295929v1/
Escherichia coli YH17131	GCA_002959275.1_ASM295927v1	https://ftp.ncbi.nlm.nih.gov/genomes/all/GCA/002/959/275/GCA_002959275.1_ASM295927v1/
Escherichia coli YH17133	GCA_002959375.1_ASM295937v1	https://ftp.ncbi.nlm.nih.gov/genomes/all/GCA/002/959/375/GCA_002959375.1_ASM295937v1/
Escherichia coli YH17134	GCA_002959165.1_ASM295916v1	https://ftp.ncbi.nlm.nih.gov/genomes/all/GCA/002/959/165/GCA_002959165.1_ASM295916v1/
Escherichia coli YH17135	GCA_002941985.1_ASM294198v1	https://ftp.ncbi.nlm.nih.gov/genomes/all/GCA/002/941/985/GCA_002941985.1_ASM294198v1/
Escherichia coli YH17136	GCA_002941745.1_ASM294174v1	https://ftp.ncbi.nlm.nih.gov/genomes/all/GCA/002/941/745/GCA_002941745.1_ASM294174v1/
Escherichia coli YH17137	GCA_002959225.1_ASM295922v1	https://ftp.ncbi.nlm.nih.gov/genomes/all/GCA/002/959/225/GCA_002959225.1_ASM295922v1/
Escherichia coli YH17140	GCA_002941725.1_ASM294172v1	https://ftp.ncbi.nlm.nih.gov/genomes/all/GCA/002/941/725/GCA_002941725.1_ASM294172v1/
Escherichia coli YH17141	GCA_002941705.1_ASM294170v1	https://ftp.ncbi.nlm.nih.gov/genomes/all/GCA/002/941/705/GCA_002941705.1_ASM294170v1/
Escherichia coli YH17142	GCA_002941965.1_ASM294196v1	https://ftp.ncbi.nlm.nih.gov/genomes/all/GCA/002/941/965/GCA_002941965.1_ASM294196v1/
Escherichia coli YH17143	GCA_002941685.1_ASM294168v1	https://ftp.ncbi.nlm.nih.gov/genomes/all/GCA/002/941/685/GCA_002941685.1_ASM294168v1/
Escherichia coli YH17144	GCA_002941665.1_ASM294166v1	https://ftp.ncbi.nlm.nih.gov/genomes/all/GCA/002/941/665/GCA_002941665.1_ASM294166v1/
Escherichia coli YH17145	GCA_002941645.1_ASM294164v1	https://ftp.ncbi.nlm.nih.gov/genomes/all/GCA/002/941/645/GCA_002941645.1_ASM294164v1/
Escherichia coli YH17146	GCA_002941945.1_ASM294194v1	https://ftp.ncbi.nlm.nih.gov/genomes/all/GCA/002/941/945/GCA_002941945.1_ASM294194v1/
Escherichia coli YH17147	GCA_002941625.1_ASM294162v1	https://ftp.ncbi.nlm.nih.gov/genomes/all/GCA/002/941/625/GCA_002941625.1_ASM294162v1/
Escherichia coli YH17148	GCA_002941605.1_ASM294160v1	https://ftp.ncbi.nlm.nih.gov/genomes/all/GCA/002/941/605/GCA_002941605.1_ASM294160v1/
Escherichia coli YH17149	GCA_002941585.1_ASM294158v1	https://ftp.ncbi.nlm.nih.gov/genomes/all/GCA/002/941/585/GCA_002941585.1_ASM294158v1/
Escherichia coli YH17150	GCA_002959205.1_ASM295920v1	https://ftp.ncbi.nlm.nih.gov/genomes/all/GCA/002/959/205/GCA_002959205.1_ASM295920v1/
Escherichia coli YH17151	GCA_002941925.1_ASM294192v1	https://ftp.ncbi.nlm.nih.gov/genomes/all/GCA/002/941/925/GCA_002941925.1_ASM294192v1/
Escherichia coli YH17152	GCA_002959355.1_ASM295935v1	https://ftp.ncbi.nlm.nih.gov/genomes/all/GCA/002/959/355/GCA_002959355.1_ASM295935v1/
Escherichia coli YH17153	GCA_002941545.1_ASM294154v1	https://ftp.ncbi.nlm.nih.gov/genomes/all/GCA/002/941/545/GCA_002941545.1_ASM294154v1/
Escherichia coli YH17154	GCA_002941905.1_ASM294190v1	https://ftp.ncbi.nlm.nih.gov/genomes/all/GCA/002/941/905/GCA_002941905.1_ASM294190v1/
Escherichia coli YH17155	GCA_002941525.1_ASM294152v1	https://ftp.ncbi.nlm.nih.gov/genomes/all/GCA/002/941/525/GCA_002941525.1_ASM294152v1/
Escherichia coli YH17156	GCA_002941565.1_ASM294156v1	https://ftp.ncbi.nlm.nih.gov/genomes/all/GCA/002/941/565/GCA_002941565.1_ASM294156v1/
Escherichia coli YH17157	GCA_002959215.1_ASM295921v1	https://ftp.ncbi.nlm.nih.gov/genomes/all/GCA/002/959/215/GCA_002959215.1_ASM295921v1/
Escherichia coli YH17158	GCA_002941495.1_ASM294149v1	https://ftp.ncbi.nlm.nih.gov/genomes/all/GCA/002/941/495/GCA_002941495.1_ASM294149v1/
Escherichia coli YH17159	GCA_002941455.1_ASM294145v1	https://ftp.ncbi.nlm.nih.gov/genomes/all/GCA/002/941/455/GCA_002941455.1_ASM294145v1/
Escherichia coli YH17160	GCA_002941885.1_ASM294188v1	https://ftp.ncbi.nlm.nih.gov/genomes/all/GCA/002/941/885/GCA_002941885.1_ASM294188v1/
Escherichia coli YH17161	GCA_002941445.1_ASM294144v1	https://ftp.ncbi.nlm.nih.gov/genomes/all/GCA/002/941/445/GCA_002941445.1_ASM294144v1/
Escherichia coli YH17162	GCA_002941485.1_ASM294148v1	https://ftp.ncbi.nlm.nih.gov/genomes/all/GCA/002/941/485/GCA_002941485.1_ASM294148v1/
Escherichia coli YH17163	GCA_002959335.1_ASM295933v1	https://ftp.ncbi.nlm.nih.gov/genomes/all/GCA/002/959/335/GCA_002959335.1_ASM295933v1/
Escherichia coli YH17164	GCA_002941385.1_ASM294138v1	https://ftp.ncbi.nlm.nih.gov/genomes/all/GCA/002/941/385/GCA_002941385.1_ASM294138v1/
Escherichia coli YH17165	GCA_002941425.1_ASM294142v1	https://ftp.ncbi.nlm.nih.gov/genomes/all/GCA/002/941/425/GCA_002941425.1_ASM294142v1/
Escherichia coli YH17166	GCA_002941855.1_ASM294185v1	https://ftp.ncbi.nlm.nih.gov/genomes/all/GCA/002/941/855/GCA_002941855.1_ASM294185v1/
Escherichia coli YH17167	GCA_002941405.1_ASM294140v1	https://ftp.ncbi.nlm.nih.gov/genomes/all/GCA/002/941/405/GCA_002941405.1_ASM294140v1/
Escherichia coli YH17169	GCA_002941845.1_ASM294184v1	https://ftp.ncbi.nlm.nih.gov/genomes/all/GCA/002/941/845/GCA_002941845.1_ASM294184v1/
Escherichia coli YH17170	GCA_002941825.1_ASM294182v1	https://ftp.ncbi.nlm.nih.gov/genomes/all/GCA/002/941/825/GCA_002941825.1_ASM294182v1/
Escherichia coli YH17171	GCA_002941345.1_ASM294134v1	https://ftp.ncbi.nlm.nih.gov/genomes/all/GCA/002/941/345/GCA_002941345.1_ASM294134v1/
Escherichia coli YH17172	GCA_002941365.1_ASM294136v1	https://ftp.ncbi.nlm.nih.gov/genomes/all/GCA/002/941/365/GCA_002941365.1_ASM294136v1/
Escherichia coli YH17173	GCA_002941325.1_ASM294132v1	https://ftp.ncbi.nlm.nih.gov/genomes/all/GCA/002/941/325/GCA_002941325.1_ASM294132v1/
Escherichia coli YH17174	GCA_002941795.1_ASM294179v1	https://ftp.ncbi.nlm.nih.gov/genomes/all/GCA/002/941/795/GCA_002941795.1_ASM294179v1/
Escherichia coli YH17176	GCA_002941305.1_ASM294130v1	https://ftp.ncbi.nlm.nih.gov/genomes/all/GCA/002/941/305/GCA_002941305.1_ASM294130v1/
Escherichia coli YH17177	GCA_002941285.1_ASM294128v1	https://ftp.ncbi.nlm.nih.gov/genomes/all/GCA/002/941/285/GCA_002941285.1_ASM294128v1/
Escherichia coli YH17178	GCA_002941225.1_ASM294122v1	https://ftp.ncbi.nlm.nih.gov/genomes/all/GCA/002/941/225/GCA_002941225.1_ASM294122v1/
Escherichia coli YH17179	GCA_002941265.1_ASM294126v1	https://ftp.ncbi.nlm.nih.gov/genomes/all/GCA/002/941/265/GCA_002941265.1_ASM294126v1/
Escherichia coli YH17180	GCA_002941785.1_ASM294178v1	https://ftp.ncbi.nlm.nih.gov/genomes/all/GCA/002/941/785/GCA_002941785.1_ASM294178v1/
Escherichia coli YH17181	GCA_002941245.1_ASM294124v1	https://ftp.ncbi.nlm.nih.gov/genomes/all/GCA/002/941/245/GCA_002941245.1_ASM294124v1/
Escherichia coli YH17185	GCA_002941765.1_ASM294176v1	https://ftp.ncbi.nlm.nih.gov/genomes/all/GCA/002/941/765/GCA_002941765.1_ASM294176v1/
Escherichia coli YH17186	GCA_002941165.1_ASM294116v1	https://ftp.ncbi.nlm.nih.gov/genomes/all/GCA/002/941/165/GCA_002941165.1_ASM294116v1/
Escherichia coli YH17187	GCA_002941205.1_ASM294120v1	https://ftp.ncbi.nlm.nih.gov/genomes/all/GCA/002/941/205/GCA_002941205.1_ASM294120v1/
Escherichia coli YH17188	GCA_002941185.1_ASM294118v1	https://ftp.ncbi.nlm.nih.gov/genomes/all/GCA/002/941/185/GCA_002941185.1_ASM294118v1/
Escherichia coli YH17190	GCA_002941115.1_ASM294111v1	https://ftp.ncbi.nlm.nih.gov/genomes/all/GCA/002/941/115/GCA_002941115.1_ASM294111v1/
Escherichia coli YH17192	GCA_002941065.1_ASM294106v1	https://ftp.ncbi.nlm.nih.gov/genomes/all/GCA/002/941/065/GCA_002941065.1_ASM294106v1/
Escherichia coli ZJ3920	GCA_003076395.1_ASM307639v1	https://ftp.ncbi.nlm.nih.gov/genomes/all/GCA/003/076/395/GCA_003076395.1_ASM307639v1/
Escherichia coli ZSE5	GCA_002930285.1_ASM293028v1	https://ftp.ncbi.nlm.nih.gov/genomes/all/GCA/002/930/285/GCA_002930285.1_ASM293028v1/
